# Supplementary material for: Longitudinal multi-omics analysis uncovers the altered landscape of gut microbiota and plasma metabolome in response to high altitude
Source: Microbiome. 2024 Apr 5;12:70. doi: 10.1186/s40168-024-01781-5 (PMC10996103; doi:10.1186/s40168-024-01781-5)
Supplement: Supplementary file 8 — Supplementary Material 7. [file 40168_2024_1781_MOESM7_ESM.xlsx]

## Sheet: TableS1
Supplementary table 1. Basci information of all individuals
Sample	Sex	Ethnicity	Height(m)	Weight(kg)	BMI(kg/m2)	Altitude(m)	Age(year)	Group
a44113	male	Han	1.68	62	21.9671	4300	22	Han4k_1w
a4421	male	Han	1.75	60	19.5918	4300	21	Han4k_1w
a44218	male	Han	1.71	55	18.8092	4300	19	Han4k_1w
a44220	male	Han	1.77	65	20.7476	4300	22	Han4k_1w
a44224	male	Han	1.78	82	25.8806	4300	21	Han4k_1w
a4434	male	Han	1.79	66	20.5986	4300	18	Han4k_1w
a47113	male	Han	1.68	62	21.9671	4300	22	Han4k_1w
a47138	male	Han	1.7	70	24.2215	4300	21	Han4k_1w
a47183	male	Han	1.73	70	23.3887	4300	21	Han4k_1w
a47200	male	Han	1.75	62	20.2449	4300	21	Han4k_1w
a47207	male	Han	1.7	70	24.2215	4300	22	Han4k_1w
a4721	male	Han	1.75	60	19.5918	4300	21	Han4k_1w
a47210	male	Han	1.8	81	25	4300	19	Han4k_1w
a47218	male	Han	1.71	55	18.8092	4300	19	Han4k_1w
a47220	male	Han	1.77	65	20.7476	4300	22	Han4k_1w
a47223	male	Han	1.72	60	20.2812	4300	21	Han4k_1w
a47224	male	Han	1.78	70	22.0932	4300	21	Han4k_1w
a4723	male	Han	1.71	78	26.6749	4300	22	Han4k_1w
a4726	male	Han	1.69	59	20.6575	4300	22	Han4k_1w
a4729	male	Han	1.68	57	20.1956	4300	20	Han4k_1w
a4731	male	Han	1.73	65	21.7181	4300	24	Han4k_1w
a4734	male	Han	1.79	66	20.5986	4300	18	Han4k_1w
a4739	male	Han	1.7	54	18.6851	4300	18	Han4k_1w
a47420	male	Han	1.72	58	19.6052	4300	23	Han4k_1w
a47481	male	Han	1.76	63	20.3383	4300	19	Han4k_1w
a47506	male	Han	1.76	75	24.2123	4300	19	Han4k_1w
a4751	male	Han	1.63	62	23.3355	4300	24	Han4k_1w
a49111	male	Han	1.68	56	19.8413	4300	19	Han4k_1w
a49113	male	Han	1.68	62	21.9671	4300	22	Han4k_1w
a49117	male	Han	1.77	70	22.3435	4300	20	Han4k_1w
a49138	male	Han	1.7	70	24.2215	4300	21	Han4k_1w
a49147	male	Han	1.7	70	24.2215	4300	19	Han4k_1w
a49149	male	Han	1.77	63	20.1092	4300	20	Han4k_1w
a49151	male	Han	1.74	83	27.4145	4300	18	Han4k_1w
a49153	male	Han	1.79	68	21.2228	4300	22	Han4k_1w
a49158	male	Han	1.77	80	25.5354	4300	20	Han4k_1w
a4916	male	Han	1.77	73	23.3011	4300	23	Han4k_1w
a49189	male	Han	1.79	73	22.7833	4300	19	Han4k_1w
a49200	male	Han	1.75	61	19.9184	4300	21	Han4k_1w
a49207	male	Han	1.7	70	24.2215	4300	22	Han4k_1w
a4921	male	Han	1.75	60	19.5918	4300	21	Han4k_1w
a49216	male	Han	1.7	78	26.9896	4300	22	Han4k_1w
a49218	male	Han	1.71	55	18.8092	4300	19	Han4k_1w
a49220	male	Han	1.77	65	20.7476	4300	22	Han4k_1w
a49221	male	Han	1.78	65	20.5151	4300	23	Han4k_1w
a49224	male	Han	1.78	70	22.0932	4300	21	Han4k_1w
a49237	male	Han	1.69	64	22.4082	4300	19	Han4k_1w
a4924	male	Han	1.8	72	22.2222	4300	19	Han4k_1w
a4926	male	Han	1.69	59	20.6575	4300	22	Han4k_1w
a49265	male	Han	1.78	65	20.5151	4300	20	Han4k_1w
a4930	male	Han	1.68	71	25.1559	4300	21	Han4k_1w
a4931	male	Han	1.73	65	21.7181	4300	24	Han4k_1w
a4932	male	Han	1.8	75	23.1481	4300	20	Han4k_1w
a4933	male	Han	1.77	60	19.1516	4300	20	Han4k_1w
a4934	male	Han	1.79	66	20.5986	4300	18	Han4k_1w
a4935	male	Han	1.76	64	20.6612	4300	19	Han4k_1w
a494	male	Han	1.79	68	21.2228	4300	20	Han4k_1w
a49429	male	Han	1.7	64	22.1453	4300	19	Han4k_1w
a4944	male	Han	1.76	61	19.6927	4300	21	Han4k_1w
a4946	male	Han	1.75	64	20.898	4300	20	Han4k_1w
a49470	male	Han	1.64	61	22.68	4300	22	Han4k_1w
a49480	male	Han	1.7	75	25.9516	4300	18	Han4k_1w
a49481	male	Han	1.81	75	22.8931	4300	19	Han4k_1w
a49483	male	Han	1.72	62	20.9573	4300	19	Han4k_1w
a49485	male	Han	1.72	55	18.5911	4300	19	Han4k_1w
a49506	male	Han	1.76	75	24.2123	4300	19	Han4k_1w
a4990	male	Han	1.65	70	25.7117	4300	19	Han4k_1w
AL3q726	male	Han	1.75	60	19.5918	4300	20	Han4k_1w
AL3q731	male	Han	1.8	65	20.0617	4300	20	Han4k_1w
AL3q733	male	Han	1.81	66	20.1459	4300	20	Han4k_1w
AL3q734	male	Han	1.83	78	23.2912	4300	23	Han4k_1w
AL3q736	male	Han	1.7	57	19.7232	4300	21	Han4k_1w
AL3q741	male	Han	1.75	58	18.9388	4300	22	Han4k_1w
AL3q744	male	Han	1.71	63	21.5451	4300	19	Han4k_1w
AL3q760	male	Han	1.81	84	25.6402	4300	20	Han4k_1w
AL3q767	male	Han	1.7	54	18.6851	4300	20	Han4k_1w
AL3q768	male	Han	1.75	70	22.8571	4300	20	Han4k_1w
AL3q769	male	Han	1.8	80	24.6914	4300	19	Han4k_1w
AL3q774	male	Han	1.78	58	18.3058	4300	19	Han4k_1w
AL3q780	male	Han	1.78	84	26.5118	4300	21	Han4k_1w
AL3q785	male	Han	1.72	79	26.7036	4300	20	Han4k_1w
AL3q807	male	Han	1.65	53	19.4674	4300	22	Han4k_1w
AL3q811	male	Han	1.7	54	18.6851	4300	20	Han4k_1w
AL3q817	male	Han	1.76	65	20.984	4300	19	Han4k_1w
AL3q822	male	Han	1.72	67	22.6474	4300	22	Han4k_1w
AL5_1_29	male	Han	1.77	58	18.5132	4300	19	Han4k_6m
AL5_1_31	male	Han	1.82	79	23.8498	4300	19	Han4k_6m
AL5_1_32	male	Han	1.75	70	22.8571	4300	20	Han4k_6m
AL5_1_33	male	Han	1.91	77	21.1069	4300	19	Han4k_6m
AL5_1_34	male	Han	1.8	80	24.6914	4300	19	Han4k_6m
AL5_1_39	male	Han	1.75	60	19.5918	4300	20	Han4k_6m
AL5_1_40	male	Han	1.71	55	18.8092	4300	22	Han4k_6m
AL5_1_47	male	Han	1.66	70	25.4028	4300	21	Han4k_6m
AL5_2_26	male	Han	1.8	65	20.0617	4300	20	Han4k_6m
AL5_2_30	male	Han	1.76	67	21.6296	4300	21	Han4k_6m
AL5_2_31	male	Han	1.74	60	19.8177	4300	21	Han4k_6m
AL5_2_32	male	Han	1.78	84	26.5118	4300	21	Han4k_6m
AL5_2_33	male	Han	1.65	53	19.4674	4300	22	Han4k_6m
AL5_2_35	male	Han	1.72	61	20.6193	4300	21	Han4k_6m
AL5_2_38	male	Han	1.73	78	26.0617	4300	20	Han4k_6m
AL5_2_40	male	Han	1.7	73	25.2595	4300	22	Han4k_6m
AL5_2_43	male	Han	1.75	65	21.2245	4300	18	Han4k_6m
AL5_2_44	male	Han	1.81	84	25.6402	4300	20	Han4k_6m
AL5_3_14	male	Han	1.73	75	25.0593	4300	21	Han4k_6m
AL5_3_31	male	Han	1.76	64	20.6612	4300	20	Han4k_6m
AL5_3_32	male	Han	1.7	70	24.2215	4300	20	Han4k_6m
AL5_3_33	male	Han	1.71	63	21.5451	4300	19	Han4k_6m
AL5_3_34	male	Han	1.8	65	20.0617	4300	20	Han4k_6m
AL5_3_35	male	Han	1.78	64	20.1995	4300	20	Han4k_6m
AL5_3_36	male	Han	1.7	57	19.7232	4300	20	Han4k_6m
AL5_3_37	male	Han	1.75	56	18.2857	4300	19	Han4k_6m
AL5_4_34	male	Han	1.66	65	23.5883	4300	22	Han4k_6m
AL5_4_35	male	Han	1.81	78	23.8088	4300	21	Han4k_6m
AL5_4_36	male	Han	1.88	72	20.3712	4300	21	Han4k_6m
AL5_5_18	male	Han	1.75	78	25.4694	4300	24	Han4k_6m
AL5_7_19	male	Han	1.7	57	19.7232	4300	21	Han4k_6m
AL5_7_20	male	Han	1.76	65	20.984	4300	19	Han4k_6m
AL5_7_21	male	Han	1.75	70	22.8571	4300	20	Han4k_6m
AL5_7_22	male	Han	1.78	60	18.937	4300	19	Han4k_6m
AL5_7_23	male	Han	1.71	56	19.1512	4300	21	Han4k_6m
AL5_7_24	male	Han	1.72	67	22.6474	4300	22	Han4k_6m
AL5_7_25	male	Han	1.81	83	25.335	4300	19	Han4k_6m
AL5_8_20	male	Han	1.83	70	20.9024	4300	22	Han4k_6m
AL5_8_21	male	Han	1.75	58	18.9388	4300	22	Han4k_6m
AL5_8_22	male	Han	1.72	79	26.7036	4300	20	Han4k_6m
AL5_8_23	male	Han	1.77	57	18.194	4300	19	Han4k_6m
AL5_8_24	male	Han	1.78	55	17.3589	4300	19	Han4k_6m
AL5_8_27	male	Han	1.71	76	25.9909	4300	19	Han4k_6m
AL5_8_29	male	Han	1.78	58	18.3058	4300	19	Han4k_6m
AL5_8_31	male	Han	1.79	80	24.968	4300	20	Han4k_6m
AL5_8_34	male	Han	1.85	71	20.7451	4300	20	Han4k_6m
AL5_8_35	male	Han	1.79	60	18.726	4300	20	Han4k_6m
AL5_8_36	male	Han	1.82	75	22.6422	4300	21	Han4k_6m
AL5_9_18	male	Han	1.71	60	20.5191	4300	20	Han4k_6m
AL5_9_20	male	Han	1.73	61	20.3816	4300	19	Han4k_6m
AL5_9_24	male	Han	1.7	60	20.7612	4300	22	Han4k_6m
AL5_9_25	male	Han	1.68	68	24.093	4300	20	Han4k_6m
AL5_9_26	male	Han	1.74	79	26.0933	4300	20	Han4k_6m
AL5_9_27	male	Han	1.77	66	21.0667	4300	19	Han4k_6m
AL5_9_31	male	Han	1.75	72	23.5102	4300	19	Han4k_6m
AL5_9_32	male	Han	1.65	70	25.7117	4300	19	Han4k_6m
AL5_9_33	male	Han	1.7	54	18.6851	4300	20	Han4k_6m
AL5_9_34	male	Han	1.73	56	18.7109	4300	23	Han4k_6m
AL5_WBH_HQZCL	male	Han	1.72	60	20.2812	4300	20	Han4k_6m
AL5_WBH_WJY	male	Han	1.67	74	26.5338	4300	19	Han4k_6m
AL5_WBH_WPF	male	Han	1.8	80	24.6914	4300	20	Han4k_6m
AL5_WBH_XXT	male	Han	1.8	71	21.9136	4300	19	Han4k_6m
AL5_WBH_YFY	male	Han	1.79	64	19.9744	4300	18	Han4k_6m
Han1	male	Han	1.69	54	18.9069	1300	21	Han1k_HP
Han10	male	Han	1.85	67	19.5763	1300	20	Han1k_HP
Han100	male	Han	1.71	75	25.6489	1300	18	Han1k_HP
Han11	male	Han	1.7	56	19.3772	1300	20	Han1k_HP
Han13	male	Han	1.67	91	32.6294	1300	22	Han1k_HP
Han14	male	Han	1.78	61	19.2526	1300	20	Han1k_HP
Han15	male	Han	1.72	76	25.6896	1300	17	Han1k_HP
Han16	male	Han	1.67	55	19.721	1300	20	Han1k_HP
Han17	male	Han	1.63	58	21.83	1300	19	Han1k_HP
Han18	male	Han	1.72	76	25.6896	1300	21	Han1k_HP
Han19	male	Han	1.65	55	20.202	1300	20	Han1k_HP
Han2	male	Han	1.85	85	24.8356	1300	20	Han1k_HP
Han20	male	Han	1.76	71	22.921	1300	18	Han1k_HP
Han21	male	Han	1.79	80	24.968	1300	19	Han1k_HP
Han22	male	Han	1.65	66	24.2424	1300	20	Han1k_HP
Han23	male	Han	1.71	56	19.1512	1300	18	Han1k_HP
Han24	male	Han	1.68	59	20.9042	1300	21	Han1k_HP
Han25	male	Han	1.7	55	19.0311	1300	23	Han1k_HP
Han26	male	Han	1.72	67	22.6474	1300	19	Han1k_HP
Han27	male	Han	1.75	66	21.551	1300	19	Han1k_HP
Han28	male	Han	1.68	60	21.2585	1300	20	Han1k_HP
Han29	male	Han	1.71	66	22.571	1300	22	Han1k_HP
Han3	male	Han	1.8	66	20.3704	1300	18	Han1k_HP
Han30	male	Han	1.8	70	21.6049	1300	18	Han1k_HP
Han31	male	Han	1.74	65	21.4692	1300	18	Han1k_HP
Han32	male	Han	1.79	72	22.4712	1300	18	Han1k_HP
Han33	male	Han	1.74	64	21.1389	1300	23	Han1k_HP
Han35	male	Han	1.79	66	20.5986	1300	20	Han1k_HP
Han36	male	Han	1.69	58	20.3074	1300	19	Han1k_HP
Han37	male	Han	1.6	53	20.7031	1300	21	Han1k_HP
Han38	male	Han	1.75	77	25.1429	1300	24	Han1k_HP
Han39	male	Han	1.81	81	24.7245	1300	23	Han1k_HP
Han4	male	Han	1.9	82	22.7147	1300	18	Han1k_HP
Han40	male	Han	1.74	63	20.8086	1300	22	Han1k_HP
Han41	male	Han	1.78	63	19.8839	1300	21	Han1k_HP
Han42	male	Han	1.71	77	26.3329	1300	19	Han1k_HP
Han43	male	Han	1.73	65	21.7181	1300	18	Han1k_HP
Han44	male	Han	1.76	78	25.1808	1300	19	Han1k_HP
Han45	male	Han	1.67	73	26.1752	1300	21	Han1k_HP
Han46	male	Han	1.68	65	23.03	1300	17	Han1k_HP
Han47	male	Han	1.82	70	21.1327	1300	18	Han1k_HP
Han48	male	Han	1.79	76	23.7196	1300	20	Han1k_HP
Han49	male	Han	1.64	71	26.398	1300	18	Han1k_HP
Han5	male	Han	1.72	62	20.9573	1300	20	Han1k_HP
Han50	male	Han	1.75	58	18.9388	1300	21	Han1k_HP
Han51	male	Han	1.67	56	20.0796	1300	18	Han1k_HP
Han52	male	Han	1.74	60	19.8177	1300	19	Han1k_HP
Han53	male	Han	1.75	71	23.1837	1300	19	Han1k_HP
Han54	male	Han	1.78	74	23.3556	1300	21	Han1k_HP
Han55	male	Han	1.88	78	22.0688	1300	18	Han1k_HP
Han56	male	Han	1.68	65	23.03	1300	19	Han1k_HP
Han57	male	Han	1.66	60	21.7738	1300	18	Han1k_HP
Han58	male	Han	1.68	62	21.9671	1300	18	Han1k_HP
Han59	male	Han	1.7	79	27.3356	1300	19	Han1k_HP
Han6	male	Han	1.7	57	19.7232	1300	19	Han1k_HP
Han60	male	Han	1.77	86	27.4506	1300	21	Han1k_HP
Han61	male	Han	1.69	53	18.5568	1300	19	Han1k_HP
Han62	male	Han	1.67	69	24.7409	1300	18	Han1k_HP
Han63	male	Han	1.65	54	19.8347	1300	20	Han1k_HP
Han64	male	Han	1.7	61	21.1073	1300	18	Han1k_HP
Han65	male	Han	1.64	59	21.9363	1300	18	Han1k_HP
Han66	male	Han	1.74	64	21.1389	1300	19	Han1k_HP
Han67	male	Han	1.72	76	25.6896	1300	17	Han1k_HP
Han68	male	Han	1.75	67	21.8776	1300	18	Han1k_HP
Han69	male	Han	1.74	62	20.4783	1300	18	Han1k_HP
Han70	male	Han	1.66	60	21.7738	1300	18	Han1k_HP
Han71	male	Han	1.66	58	21.048	1300	20	Han1k_HP
Han72	male	Han	1.68	59	20.9042	1300	18	Han1k_HP
Han73	male	Han	1.69	62	21.7079	1300	18	Han1k_HP
Han74	male	Han	1.67	57	20.4382	1300	21	Han1k_HP
Han75	male	Han	1.71	65	22.2291	1300	21	Han1k_HP
Han76	male	Han	1.64	50	18.5901	1300	22	Han1k_HP
Han77	male	Han	1.75	85	27.7551	1300	18	Han1k_HP
Han78	male	Han	1.73	58	19.3792	1300	20	Han1k_HP
Han8	male	Han	1.73	69	23.0546	1300	19	Han1k_HP
Han80	male	Han	1.73	70	23.3887	1300	19	Han1k_HP
Han81	male	Han	1.8	66	20.3704	1300	21	Han1k_HP
Han82	male	Han	1.76	59	19.047	1300	18	Han1k_HP
Han83	male	Han	1.66	50	18.1449	1300	19	Han1k_HP
Han84	male	Han	1.77	71	22.6627	1300	19	Han1k_HP
Han85	male	Han	1.65	61	22.4059	1300	18	Han1k_HP
Han86	male	Han	1.64	70	26.0262	1300	18	Han1k_HP
Han87	male	Han	1.69	79	27.6601	1300	19	Han1k_HP
Han88	male	Han	1.73	81	27.0641	1300	18	Han1k_HP
Han89	male	Han	1.79	59	18.4139	1300	21	Han1k_HP
Han9	male	Han	1.68	54	19.1327	1300	17	Han1k_HP
Han90	male	Han	1.74	64	21.1389	1300	23	Han1k_HP
Han91	male	Han	1.81	60	18.3145	1300	19	Han1k_HP
Han92	male	Han	1.69	60	21.0077	1300	18	Han1k_HP
Han93	male	Han	1.73	63	21.0498	1300	19	Han1k_HP
Han94	male	Han	1.7	54	18.6851	1300	19	Han1k_HP
Han95	male	Han	1.74	66	21.7994	1300	20	Han1k_HP
Han96	male	Han	1.8	69	21.2963	1300	18	Han1k_HP
Han97	male	Han	1.66	67	24.3141	1300	18	Han1k_HP
Han98	male	Han	1.66	54	19.5965	1300	19	Han1k_HP
Han99	male	Han	1.75	58	18.9388	1300	21	Han1k_HP
HTq102	male	Han	1.73	71	23.7228	1300	23	Han1k_HP
HTq104	male	Han	1.81	70	21.3669	1300	21	Han1k_HP
HTq107	male	Han	1.73	59	19.7133	1300	24	Han1k_HP
HTq108	male	Han	1.7	60	20.7612	1300	19	Han1k_HP
HTq109	male	Han	1.65	53	19.4674	1300	19	Han1k_HP
HTq110	male	Han	1.73	55	18.3768	1300	18	Han1k_HP
HTq112	male	Han	1.68	51	18.0697	1300	19	Han1k_HP
HTq116	male	Han	1.65	55	20.202	1300	20	Han1k_HP
HTq137	male	Han	1.7	70	24.2215	1300	24	Han1k_HP
HTq138	male	Han	1.74	55	18.1662	1300	17	Han1k_HP
HTq145	male	Han	1.81	70	21.3669	1300	20	Han1k_HP
HTq147	male	Han	1.72	67	22.6474	1300	19	Han1k_HP
HTq155	male	Han	1.8	63	19.4444	1300	18	Han1k_HP
HTq160	male	Han	1.63	54	20.3244	1300	18	Han1k_HP
HTq165	male	Han	1.68	85	30.1162	1300	21	Han1k_HP
HTq168	male	Han	1.68	53	18.7783	1300	20	Han1k_HP
HTq172	male	Han	1.8	59	18.2099	1300	19	Han1k_HP
HTq175	male	Han	1.67	55	19.721	1300	18	Han1k_HP
HTq180	male	Han	1.76	75	24.2123	1300	18	Han1k_HP
HTq185	male	Han	1.65	54	19.8347	1300	19	Han1k_HP
HTq190	male	Han	1.7	69	23.8754	1300	22	Han1k_HP
HTq196	male	Han	1.68	85	30.1162	1300	19	Han1k_HP
HTq198	male	Han	1.68	70	24.8016	1300	19	Han1k_HP
HTq203	male	Han	1.7	75	25.9516	1300	23	Han1k_HP
HTq205	male	Han	1.62	62	23.6244	1300	20	Han1k_HP
HTq207	male	Han	1.81	75	22.8931	1300	19	Han1k_HP
HTq212	male	Han	1.62	50	19.052	1300	18	Han1k_HP
HTq216	male	Han	1.72	55	18.5911	1300	22	Han1k_HP
HTq220	male	Han	1.76	61	19.6927	1300	19	Han1k_HP
HTq221	male	Han	1.72	63	21.2953	1300	19	Han1k_HP
HTq250	male	Han	1.7	66	22.8374	1300	20	Han1k_HP
HTq272	male	Han	1.75	59	19.2653	1300	19	Han1k_HP
HTq275	male	Han	1.74	56	18.4965	1300	19	Han1k_HP
HTq277	male	Han	1.73	73	24.3911	1300	20	Han1k_HP
HTq278	male	Han	1.6	58	22.6562	1300	18	Han1k_HP
HTq284	male	Han	1.65	66	24.2424	1300	19	Han1k_HP
HTq286	male	Han	1.72	57	19.2672	1300	20	Han1k_HP
HTq290	male	Han	1.69	58	20.3074	1300	17	Han1k_HP
HTq299	male	Han	1.68	54	19.1327	1300	20	Han1k_HP
HTq307	male	Han	1.69	70	24.5089	1300	22	Han1k_HP
HTq308	male	Han	1.63	53	19.9481	1300	20	Han1k_HP
HTq309	male	Han	1.66	58	21.048	1300	19	Han1k_HP
HTq310	male	Han	1.72	85	28.7317	1300	18	Han1k_HP
HTq315	male	Han	1.72	65	21.9713	1300	19	Han1k_HP
HTq316	male	Han	1.67	61	21.8724	1300	17	Han1k_HP
HTq329	male	Han	1.64	65	24.1672	1300	19	Han1k_HP
HTq335	male	Han	1.64	58	21.5645	1300	18	Han1k_HP
HTq346	male	Han	1.63	49	18.4425	1300	18	Han1k_HP
HTq359	male	Han	1.65	52	19.1001	1300	19	Han1k_HP
HTq362	male	Han	1.81	62	18.9249	1300	19	Han1k_HP
HTq377	male	Han	1.74	68	22.46	1300	18	Han1k_HP
HTq383	male	Han	1.7	58	20.0692	1300	19	Han1k_HP
HTq384	male	Han	1.68	58	20.5499	1300	20	Han1k_HP
HTq394	male	Han	1.72	65	21.9713	1300	18	Han1k_HP
HTq397	male	Han	1.6	52	20.3125	1300	18	Han1k_HP
HTq401	male	Han	1.73	72	24.0569	1300	18	Han1k_HP
HTq405	male	Han	1.67	59	21.1553	1300	18	Han1k_HP
HTq412	male	Han	1.82	67	20.227	1300	19	Han1k_HP
HTq415	male	Han	1.76	60	19.3698	1300	18	Han1k_HP
HTq416	male	Han	1.72	81	27.3797	1300	19	Han1k_HP
HTq418	male	Han	1.67	65	23.3067	1300	21	Han1k_HP
HTq421	male	Han	1.66	66	23.9512	1300	18	Han1k_HP
HTq423	male	Han	1.63	61	22.9591	1300	21	Han1k_HP
HTq428	male	Han	1.78	85	26.8274	1300	18	Han1k_HP
HTq462	male	Han	1.77	63	20.1092	1300	19	Han1k_HP
HTq465	male	Han	1.74	63	20.8086	1300	21	Han1k_HP
HTq467	male	Han	1.63	60	22.5827	1300	18	Han1k_HP
HTq469	male	Han	1.69	55	19.257	1300	19	Han1k_HP
HTq471	male	Han	1.69	56	19.6072	1300	20	Han1k_HP
HTq481	male	Han	1.71	55	18.8092	1300	18	Han1k_HP
HTq484	male	Han	1.75	70	22.8571	1300	19	Han1k_HP
HTq491	male	Han	1.67	73	26.1752	1300	18	Han1k_HP
HTq495	male	Han	1.67	65	23.3067	1300	21	Han1k_HP
HTq497	male	Han	1.61	53	20.4467	1300	21	Han1k_HP
HTq507	male	Han	1.66	54	19.5965	1300	18	Han1k_HP
HTq509	male	Han	1.61	57	21.9899	1300	20	Han1k_HP
HTq511	male	Han	1.66	72	26.1286	1300	20	Han1k_HP
HTq513	male	Han	1.76	64	20.6612	1300	18	Han1k_HP
HTq520	male	Han	1.68	59	20.9042	1300	20	Han1k_HP
HTq521	male	Han	1.62	59	22.4813	1300	19	Han1k_HP
HTq529	male	Han	1.67	62	22.231	1300	18	Han1k_HP
HTq541	male	Han	1.67	68	24.3824	1300	19	Han1k_HP
HTq549	male	Han	1.75	69	22.5306	1300	20	Han1k_HP
HTq552	male	Han	1.72	61	20.6193	1300	18	Han1k_HP
HTq553	male	Han	1.7	63	21.7993	1300	19	Han1k_HP
HTq556	male	Han	1.78	73	23.04	1300	17	Han1k_HP
LBYCL001	male	Han	1.72	74	25.0135	4300	22	Han4k_d3m
LBYCL005	male	Han	1.7	57	19.7232	4300	21	Han4k_d3m
LBYCL006	male	Han	1.8	75	23.1481	4300	19	Han4k_d3m
LBYCL008	male	Han	1.72	69	23.3234	4300	25	Han4k_d3m
LBYCL010	male	Han	1.87	95	27.1669	4300	22	Han4k_d3m
LBYCL011	male	Han	1.7	70	24.2215	4300	21	Han4k_d3m
LBYCL013	male	Han	1.74	70	23.1206	4300	23	Han4k_d3m
LBYCL016	male	Han	1.7	78	26.9896	4300	27	Han4k_d3m
LBYCL017	male	Han	1.6	62	24.2187	4300	18	Han4k_d3m
LBYCL018	male	Han	1.81	67	20.4511	4300	25	Han4k_d3m
LBYCL021	male	Han	1.76	70	22.5981	4300	20	Han4k_d3m
LBYCL023	male	Han	1.65	60	22.0386	4300	21	Han4k_d3m
LBYCL029	male	Han	1.75	80	26.1224	4300	24	Han4k_d3m
LBYCL031	male	Han	1.7	70	24.2215	4300	23	Han4k_d3m
LBYCL033	male	Han	1.66	50	18.1449	4300	21	Han4k_d3m
LBYCL038	male	Han	1.69	55	19.257	4300	21	Han4k_d3m
LBYCL039	male	Han	1.7	82	28.3737	4300	23	Han4k_d3m
LBYCL04	male	Han	1.68	65	23.03	4300	20	Han4k_d3m
LBYCL042	male	Han	1.73	65	21.7181	4300	19	Han4k_d3m
LBYCL044	male	Han	1.65	85	31.2213	4300	21	Han4k_d3m
LBYCL049	male	Han	1.71	59	20.1771	4300	19	Han4k_d3m
LBYCL062	male	Han	1.7	66	22.8374	4300	27	Han4k_d3m
LBYCL081	male	Han	1.63	60	22.5827	4300	22	Han4k_d3m
LBYCL086	male	Han	1.77	65	20.7476	4300	22	Han4k_d3m
LBYCL089	male	Han	1.75	64	20.898	4300	27	Han4k_d3m
LBYCL095	male	Han	1.75	75	24.4898	4300	20	Han4k_d3m
LBYCL102	male	Han	1.77	62	19.79	4300	20	Han4k_d3m
LBYCL103	male	Han	1.83	70	20.9024	4300	20	Han4k_d3m
LBYCL106	male	Han	1.7	65	22.4913	4300	21	Han4k_d3m
LBYCL111	male	Han	1.82	78	23.5479	4300	22	Han4k_d3m
LBYCL120	male	Han	1.73	69	23.0546	4300	21	Han4k_d3m
LBYCL121	male	Han	1.68	52	18.424	4300	20	Han4k_d3m
LBYCL122	male	Han	1.75	62	20.2449	4300	23	Han4k_d3m
LBYCL125	male	Han	1.65	49	17.9982	4300	20	Han4k_d3m
LBYCL129	male	Han	1.73	71	23.7228	4300	20	Han4k_d3m
LBYCL130	male	Han	1.73	78	26.0617	4300	21	Han4k_d3m
LBYCL132	male	Han	1.73	67	22.3863	4300	22	Han4k_d3m
LBYCL135	male	Han	1.78	69	21.7776	4300	19	Han4k_d3m
LBYCL136	male	Han	1.73	70	23.3887	4300	23	Han4k_d3m
LBYCL141	male	Han	1.75	58	18.9388	4300	21	Han4k_d3m
LBYCL142	male	Han	1.66	55	19.9594	4300	21	Han4k_d3m
LBYCL143	male	Han	1.71	65	22.2291	4300	24	Han4k_d3m
LBYCL144	male	Han	1.72	66	22.3094	4300	21	Han4k_d3m
LBYCL146	male	Han	1.77	70	22.3435	4300	21	Han4k_d3m
LBYCL147	male	Han	1.8	82	25.3086	4300	22	Han4k_d3m
LBYCL148	male	Han	1.78	65	20.5151	4300	24	Han4k_d3m
LBYCL149	male	Han	1.74	58	19.1571	4300	22	Han4k_d3m
LBYCL150	male	Han	1.78	81	25.565	4300	21	Han4k_d3m
LBYCL151	male	Han	1.78	68	21.4619	4300	24	Han4k_d3m
LBYCL152	male	Han	1.74	65	21.4692	4300	21	Han4k_d3m
LBYCL153	male	Han	1.75	62	20.2449	4300	23	Han4k_d3m
LBYCL155	male	Han	1.75	72	23.5102	4300	22	Han4k_d3m
LBYCL156	male	Han	1.75	65	21.2245	4300	22	Han4k_d3m
LBYCL157	male	Han	1.75	75	24.4898	4300	21	Han4k_d3m
LBYCL158	male	Han	1.7	60	20.7612	4300	21	Han4k_d3m
LBYCL163	male	Han	1.7	66	22.8374	4300	25	Han4k_d3m
LBYCL164	male	Han	1.7	65	22.4913	4300	22	Han4k_d3m
LBYCL170	male	Han	1.73	76	25.3934	4300	20	Han4k_d3m
LBYCL171	male	Han	1.75	64	20.898	4300	23	Han4k_d3m
LBYCL173	male	Han	1.7	62	21.4533	4300	23	Han4k_d3m
LBYCL174	male	Han	1.78	69	21.7776	4300	19	Han4k_d3m
LBYCL175_y	male	Han	1.76	64	20.6612	4300	19	Han4k_d3m
LBYCL175_zmq	male	Han	1.7	77	26.6436	4300	25	Han4k_d3m
LBYCL177_zsl	male	Han	1.79	75	23.4075	4300	20	Han4k_d3m
LBYCL178	male	Han	1.71	64	21.8871	4300	18	Han4k_d3m
LBYCL180	male	Han	1.65	64	23.5078	4300	20	Han4k_d3m
LBYCL182	male	Han	1.78	66	20.8307	4300	20	Han4k_d3m
LBYCL183	male	Han	1.73	64	21.3839	4300	19	Han4k_d3m
LBYCL184	male	Han	1.7	65	22.4913	4300	21	Han4k_d3m
LBYCL185	male	Han	1.77	75	23.9395	4300	20	Han4k_d3m
LBYCL20	male	Han	1.73	60	20.0474	4300	19	Han4k_d3m
LBYCL21	male	Han	1.76	70	22.5981	4300	20	Han4k_d3m
LBYCL25	male	Han	1.73	68	22.7204	4300	20	Han4k_d3m
LBYCL26	male	Han	1.75	69	22.5306	4300	20	Han4k_d3m
LBYCL27	male	Han	1.65	55	20.202	4300	21	Han4k_d3m
LBYCL35	male	Han	1.68	78	27.6361	4300	24	Han4k_d3m
LBYCL36	male	Han	1.75	60	19.5918	4300	21	Han4k_d3m
LBYCL37	male	Han	1.7	60	20.7612	4300	19	Han4k_d3m
LBYCL40	male	Han	1.7	76	26.2976	4300	20	Han4k_d3m
LBYCL45	male	Han	1.68	60	21.2585	4300	19	Han4k_d3m
LBYCL46	male	Han	1.72	67	22.6474	4300	20	Han4k_d3m
LBYCL47	male	Han	1.79	80	24.968	4300	21	Han4k_d3m
LBYCL48	male	Han	1.78	78	24.6181	4300	20	Han4k_d3m
LBYCL52	male	Han	1.8	73	22.5309	4300	21	Han4k_d3m
LBYCL7	male	Han	1.74	80	26.4236	4300	22	Han4k_d3m
LBYCL82	male	Han	1.73	60	20.0474	4300	22	Han4k_d3m
LBYCL83	male	Han	1.68	75	26.5731	4300	24	Han4k_d3m
LBYCL87	male	Han	1.74	62	20.4783	4300	21	Han4k_d3m
LBYCL88	male	Han	1.7	61	21.1073	4300	23	Han4k_d3m
LBYCL92	male	Han	1.68	55	19.487	4300	25	Han4k_d3m
LBYCL93	male	Han	1.7	60	20.7612	4300	21	Han4k_d3m
LBYCL97	male	Han	1.6	58	22.6562	4300	20	Han4k_d3m
YC1q111	male	Han	1.68	56	19.8413	1700	18	Han1k_KP
YC1q113	male	Han	1.68	62	21.9671	1700	21	Han1k_KP
YC1q117	male	Han	1.77	70	22.3435	1700	19	Han1k_KP
YC1q128	male	Han	1.76	68	21.9525	1700	20	Han1k_KP
YC1q138	male	Han	1.7	69	23.8754	1700	20	Han1k_KP
YC1q147	male	Han	1.7	70	24.2215	1700	18	Han1k_KP
YC1q149	male	Han	1.77	63	20.1092	1700	19	Han1k_KP
YC1q151	male	Han	1.74	83	27.4145	1700	17	Han1k_KP
YC1q159	male	Han	1.69	72	25.2092	1700	22	Han1k_KP
YC1q16	male	Han	1.77	73	23.3011	1700	22	Han1k_KP
YC1q183	male	Han	1.73	70	23.3887	1700	20	Han1k_KP
YC1q2	male	Han	1.73	65	21.7181	1700	19	Han1k_KP
YC1q207	male	Han	1.7	70	24.2215	1700	21	Han1k_KP
YC1q21	male	Han	1.75	60	19.5918	1700	20	Han1k_KP
YC1q210	male	Han	1.8	81	25	1700	18	Han1k_KP
YC1q216	male	Han	1.7	68	23.5294	1700	21	Han1k_KP
YC1q221	male	Han	1.78	65	20.5151	1700	22	Han1k_KP
YC1q23	male	Han	1.71	66	22.571	1700	21	Han1k_KP
YC1q24	male	Han	1.8	72	22.2222	1700	18	Han1k_KP
YC1q26	male	Han	1.69	59	20.6575	1700	21	Han1k_KP
YC1q265	male	Han	1.78	65	20.5151	1700	19	Han1k_KP
YC1q28	male	Han	1.7	60	20.7612	1700	20	Han1k_KP
YC1q29	male	Han	1.68	57	20.1956	1700	19	Han1k_KP
YC1q30	male	Han	1.68	71	25.1559	1700	20	Han1k_KP
YC1q31	male	Han	1.73	65	21.7181	1700	23	Han1k_KP
YC1q32	male	Han	1.8	75	23.1481	1700	19	Han1k_KP
YC1q33	male	Han	1.77	60	19.1516	1700	19	Han1k_KP
YC1q34	male	Han	1.79	66	20.5986	1700	17	Han1k_KP
YC1q35	male	Han	1.76	64	20.6612	1700	18	Han1k_KP
YC1q39	male	Han	1.7	54	18.6851	1700	17	Han1k_KP
YC1q398	male	Han	1.73	56	18.7109	1700	22	Han1k_KP
YC1q4	male	Han	1.79	68	21.2228	1700	19	Han1k_KP
YC1q429	male	Han	1.79	64	19.9744	1700	22	Han1k_KP
YC1q44	male	Han	1.76	61	19.6927	1700	20	Han1k_KP
YC1q46	male	Han	1.75	64	20.898	1700	19	Han1k_KP
YC1q470	male	Han	1.67	66	23.6652	1700	21	Han1k_KP
YC1q480	male	Han	1.67	64	22.9481	1700	17	Han1k_KP
YC1q481	male	Han	1.77	63	20.1092	1700	18	Han1k_KP
YC1q483	male	Han	1.72	62	20.9573	1700	18	Han1k_KP
YC1q485	male	Han	1.72	55	18.5911	1700	18	Han1k_KP
YC1q506	male	Han	1.76	75	24.2123	1700	18	Han1k_KP
YC1q51	male	Han	1.63	62	23.3355	1700	23	Han1k_KP
YC1q521	male	Han	1.86	70	20.2336	1700	19	Han1k_KP
YC1q526	male	Han	1.71	60	20.5191	1700	19	Han1k_KP
YC1q561	male	Han	1.8	80	24.6914	1700	19	Han1k_KP
YC1q583	male	Han	1.81	78	23.8088	1700	20	Han1k_KP
YC1q589	male	Han	1.82	75	22.6422	1700	20	Han1k_KP
YC1q612	male	Han	1.75	78	25.4694	1700	23	Han1k_KP
YC1q634	male	Han	1.7	57	19.7232	1700	19	Han1k_KP
YC1q697	male	Han	1.77	59	18.8324	1700	20	Han1k_KP
AL5_1_41	male	Tibetan	1.73	64	21.3839	4300	23	Tibetan4k_NP
AL5_2_24	male	Tibetan	1.76	66	21.3068	4300	22	Tibetan4k_NP
AL5_2_37	male	Tibetan	1.78	67	21.1463	4300	20	Tibetan4k_NP
AL5_3_29	male	Tibetan	1.72	71	23.9995	4300	22	Tibetan4k_NP
AL5_3_30	male	Tibetan	1.71	64	21.8871	4300	20	Tibetan4k_NP
AL5_6_45	male	Tibetan	1.71	69	23.597	4300	22	Tibetan4k_NP
AL5_7_16	male	Tibetan	1.67	64	22.9481	4300	19	Tibetan4k_NP
AL5_7_17	male	Tibetan	1.69	54	18.9069	4300	20	Tibetan4k_NP
AL5_8_25	male	Tibetan	1.67	60	21.5139	4300	20	Tibetan4k_NP
AL5_8_26	male	Tibetan	1.75	71	23.1837	4300	22	Tibetan4k_NP
AL5_9_15	male	Tibetan	1.73	56	18.7109	4300	22	Tibetan4k_NP
AL5_9_16	male	Tibetan	1.71	60	20.5191	4300	21	Tibetan4k_NP
dwz10	male	Tibetan	1.79	66	20.5986	4300	20	Tibetan4k_NP
dwz11	male	Tibetan	1.76	77	24.858	4300	23	Tibetan4k_NP
dwz12	male	Tibetan	1.77	80	25.5354	4300	21	Tibetan4k_NP
dwz13	male	Tibetan	1.71	80	27.3588	4300	21	Tibetan4k_NP
dwz27	male	Tibetan	1.72	77	26.0276	4300	20	Tibetan4k_NP
dwz28	male	Tibetan	1.75	73	23.8367	4300	20	Tibetan4k_NP
dwz31	male	Tibetan	1.68	70	24.8016	4300	20	Tibetan4k_NP
dwz4	male	Tibetan	1.72	65	21.9713	4300	18	Tibetan4k_NP
dwz41	male	Tibetan	1.77	70	22.3435	4300	18	Tibetan4k_NP
dwz50	male	Tibetan	1.7	62	21.4533	4300	17	Tibetan4k_NP
dwz51	male	Tibetan	1.75	65	21.2245	4300	19	Tibetan4k_NP
dwz56	male	Tibetan	1.71	56	19.1512	4300	18	Tibetan4k_NP
dwz58	male	Tibetan	1.71	83	28.3848	4300	20	Tibetan4k_NP
dwz67	male	Tibetan	1.71	68	23.255	4300	18	Tibetan4k_NP
dwz68	male	Tibetan	1.69	65	22.7583	4300	20	Tibetan4k_NP
dwz69	male	Tibetan	1.75	73	23.8367	4300	17	Tibetan4k_NP
dwz70	male	Tibetan	1.66	63	22.8625	4300	22	Tibetan4k_NP
dwz75	male	Tibetan	1.76	75	24.2123	4300	22	Tibetan4k_NP
dwz77	male	Tibetan	1.73	71	23.7228	4300	21	Tibetan4k_NP
LB5002	male	Tibetan	1.67	50	17.9282	4300	20	Tibetan4k_NP
LB5007	male	Tibetan	1.65	55	20.202	4300	22	Tibetan4k_NP
LB5018	male	Tibetan	1.7	67	23.1834	4300	22	Tibetan4k_NP
LB5030	male	Tibetan	1.65	60	22.0386	4300	24	Tibetan4k_NP
LB5038	male	Tibetan	1.67	59	21.1553	4300	20	Tibetan4k_NP
LB6025	male	Tibetan	1.75	65	21.2245	4300	21	Tibetan4k_NP
LB6029	male	Tibetan	1.81	78	23.8088	4300	20	Tibetan4k_NP
LB6034	male	Tibetan	1.66	68	24.677	4300	19	Tibetan4k_NP
LB6035	male	Tibetan	1.72	68	22.9854	4300	21	Tibetan4k_NP
LB7004	male	Tibetan	1.67	65	23.3067	4300	19	Tibetan4k_NP
LB7020	male	Tibetan	1.76	64	20.6612	4300	19	Tibetan4k_NP
Zang1	male	Tibetan	1.74	55	18.1662	4300	21	Tibetan4k_NP
Zang10	male	Tibetan	1.66	65	23.5883	4300	19	Tibetan4k_NP
Zang101	male	Tibetan	1.72	77	26.0276	4300	21	Tibetan4k_NP
Zang103	male	Tibetan	1.75	66	21.551	4300	20	Tibetan4k_NP
Zang105	male	Tibetan	1.79	61	19.0381	4300	22	Tibetan4k_NP
Zang106	male	Tibetan	1.79	70	21.847	4300	25	Tibetan4k_NP
Zang107	male	Tibetan	1.72	68	22.9854	4300	20	Tibetan4k_NP
Zang12	male	Tibetan	1.71	78	26.6749	4300	23	Tibetan4k_NP
Zang13	male	Tibetan	1.7	69	23.8754	4300	21	Tibetan4k_NP
Zang14	male	Tibetan	1.66	54	19.5965	4300	19	Tibetan4k_NP
Zang15	male	Tibetan	1.7	59	20.4152	4300	20	Tibetan4k_NP
Zang16	male	Tibetan	1.64	58	21.5645	4300	21	Tibetan4k_NP
Zang18	male	Tibetan	1.82	78	23.5479	4300	19	Tibetan4k_NP
Zang19	male	Tibetan	1.63	58	21.83	4300	18	Tibetan4k_NP
Zang2	male	Tibetan	1.7	56	19.3772	4300	18	Tibetan4k_NP
Zang20	male	Tibetan	1.77	60	19.1516	4300	20	Tibetan4k_NP
Zang21	male	Tibetan	1.78	63	19.8839	4300	19	Tibetan4k_NP
Zang22	male	Tibetan	1.8	60	18.5185	4300	21	Tibetan4k_NP
Zang23	male	Tibetan	1.77	71	22.6627	4300	19	Tibetan4k_NP
Zang24	male	Tibetan	1.76	65	20.984	4300	18	Tibetan4k_NP
Zang26	male	Tibetan	1.72	66	22.3094	4300	19	Tibetan4k_NP
Zang27	male	Tibetan	1.8	72	22.2222	4300	18	Tibetan4k_NP
Zang28	male	Tibetan	1.64	61	22.68	4300	18	Tibetan4k_NP
Zang29	male	Tibetan	1.66	58	21.048	4300	18	Tibetan4k_NP
Zang3	male	Tibetan	1.78	63	19.8839	4300	18	Tibetan4k_NP
Zang30	male	Tibetan	1.77	62	19.79	4300	18	Tibetan4k_NP
Zang31	male	Tibetan	1.67	62	22.231	4300	20	Tibetan4k_NP
Zang32	male	Tibetan	1.82	78	23.5479	4300	20	Tibetan4k_NP
Zang33	male	Tibetan	1.67	57	20.4382	4300	20	Tibetan4k_NP
Zang34	male	Tibetan	1.71	65	22.2291	4300	20	Tibetan4k_NP
Zang35	male	Tibetan	1.77	62	19.79	4300	18	Tibetan4k_NP
Zang36	male	Tibetan	1.81	75	22.8931	4300	18	Tibetan4k_NP
Zang38	male	Tibetan	1.72	69	23.3234	4300	19	Tibetan4k_NP
Zang39	male	Tibetan	1.71	57	19.4932	4300	20	Tibetan4k_NP
Zang4	male	Tibetan	1.66	68	24.677	4300	21	Tibetan4k_NP
Zang40	male	Tibetan	1.76	69	22.2753	4300	18	Tibetan4k_NP
Zang41	male	Tibetan	1.65	55	20.202	4300	21	Tibetan4k_NP
Zang43	male	Tibetan	1.68	61	21.6128	4300	21	Tibetan4k_NP
Zang44	male	Tibetan	1.75	65	21.2245	4300	18	Tibetan4k_NP
Zang45	male	Tibetan	1.68	61	21.6128	4300	19	Tibetan4k_NP
Zang46	male	Tibetan	1.79	72	22.4712	4300	20	Tibetan4k_NP
Zang47	male	Tibetan	1.79	72	22.4712	4300	18	Tibetan4k_NP
Zang48	male	Tibetan	1.63	64	24.0882	4300	18	Tibetan4k_NP
Zang49	male	Tibetan	1.7	67	23.1834	4300	21	Tibetan4k_NP
Zang5	male	Tibetan	1.72	65	21.9713	4300	21	Tibetan4k_NP
Zang50	male	Tibetan	1.72	65	21.9713	4300	20	Tibetan4k_NP
Zang52	male	Tibetan	1.72	71	23.9995	4300	19	Tibetan4k_NP
Zang53	male	Tibetan	1.74	66	21.7994	4300	18	Tibetan4k_NP
Zang54	male	Tibetan	1.81	75	22.8931	4300	19	Tibetan4k_NP
Zang55	male	Tibetan	1.78	62	19.5682	4300	21	Tibetan4k_NP
Zang56	male	Tibetan	1.78	48	15.1496	4300	21	Tibetan4k_NP
Zang57	male	Tibetan	1.77	59	18.8324	4300	22	Tibetan4k_NP
Zang58	male	Tibetan	1.73	67	22.3863	4300	20	Tibetan4k_NP
Zang59	male	Tibetan	1.72	63	21.2953	4300	17	Tibetan4k_NP
Zang6	male	Tibetan	1.67	61	21.8724	4300	18	Tibetan4k_NP
Zang60	male	Tibetan	1.68	56	19.8413	4300	18	Tibetan4k_NP
Zang61	male	Tibetan	1.75	66	21.551	4300	17	Tibetan4k_NP
Zang62	male	Tibetan	1.8	75	23.1481	4300	18	Tibetan4k_NP
Zang63	male	Tibetan	1.78	71	22.4088	4300	19	Tibetan4k_NP
Zang64	male	Tibetan	1.83	68	20.3052	4300	19	Tibetan4k_NP
Zang65	male	Tibetan	1.63	61	22.9591	4300	18	Tibetan4k_NP
Zang67	male	Tibetan	1.74	57	18.8268	4300	20	Tibetan4k_NP
Zang68	male	Tibetan	1.77	69	22.0243	4300	21	Tibetan4k_NP
Zang69	male	Tibetan	1.66	62	22.4996	4300	19	Tibetan4k_NP
Zang7	male	Tibetan	1.76	73	23.5666	4300	23	Tibetan4k_NP
Zang70	male	Tibetan	1.83	64	19.1108	4300	18	Tibetan4k_NP
Zang71	male	Tibetan	1.75	75	24.4898	4300	19	Tibetan4k_NP
Zang72	male	Tibetan	1.74	62	20.4783	4300	20	Tibetan4k_NP
Zang73	male	Tibetan	1.74	69	22.7903	4300	21	Tibetan4k_NP
Zang74	male	Tibetan	1.69	59	20.6575	4300	19	Tibetan4k_NP
Zang75	male	Tibetan	1.78	66	20.8307	4300	20	Tibetan4k_NP
Zang76	male	Tibetan	1.65	63	23.1405	4300	20	Tibetan4k_NP
Zang77	male	Tibetan	1.73	65	21.7181	4300	21	Tibetan4k_NP
Zang78	male	Tibetan	1.75	60	19.5918	4300	18	Tibetan4k_NP
Zang79	male	Tibetan	1.79	62	19.3502	4300	19	Tibetan4k_NP
Zang80	male	Tibetan	1.74	66	21.7994	4300	22	Tibetan4k_NP
Zang81	male	Tibetan	1.73	65	21.7181	4300	19	Tibetan4k_NP
Zang82	male	Tibetan	1.74	59	19.4874	4300	20	Tibetan4k_NP
Zang83	male	Tibetan	1.79	75	23.4075	4300	22	Tibetan4k_NP
Zang84	male	Tibetan	1.81	63	19.2302	4300	20	Tibetan4k_NP
Zang85	male	Tibetan	1.75	81	26.449	4300	19	Tibetan4k_NP
Zang86	male	Tibetan	1.74	65	21.4692	4300	19	Tibetan4k_NP
Zang87	male	Tibetan	1.79	65	20.2865	4300	19	Tibetan4k_NP
Zang88	male	Tibetan	1.71	66	22.571	4300	21	Tibetan4k_NP
Zang89	male	Tibetan	1.78	68	21.4619	4300	19	Tibetan4k_NP
Zang9	male	Tibetan	1.7	58	20.0692	4300	21	Tibetan4k_NP
Zang90	male	Tibetan	1.68	64	22.6757	4300	18	Tibetan4k_NP
Zang91	male	Tibetan	1.71	63	21.5451	4300	21	Tibetan4k_NP
Zang92	male	Tibetan	1.67	68	24.3824	4300	23	Tibetan4k_NP
Zang93	male	Tibetan	1.68	71	25.1559	4300	22	Tibetan4k_NP
Zang94	male	Tibetan	1.71	62	21.2031	4300	21	Tibetan4k_NP
Zang95	male	Tibetan	1.79	63	19.6623	4300	17	Tibetan4k_NP
Zang96	male	Tibetan	1.74	72	23.7812	4300	19	Tibetan4k_NP
Zang97	male	Tibetan	1.73	70	23.3887	4300	21	Tibetan4k_NP
Zang98	male	Tibetan	1.65	62	22.7732	4300	19	Tibetan4k_NP
Zang99	male	Tibetan	1.77	64	20.4284	4300	19	Tibetan4k_NP

## Sheet: TableS2
Supplementary table 2. Differential analysis of top 10 phyla
	mean_Han1k_KP	mean_Tibetan4k_NP	Han1k_KP_vs_Tibetan4k_NP(FC)	Han1k_KP_vs_Tibetan4k_NP(q value)	mean_Han1k_HP	mean_Tibetan4k_NP	Han1k_HP_vs_Tibetan4k_NP(FC)	Han1k_HP_vs_Tibetan4k_NP(q value)	mean_Han1k_YC	mean_Han4k_1w	Han1k_YC_vs_Han4k_1w(FC)	Han1k_YC_vs_Han4k_1w(FDR)	mean_Han1k_YC	mean_Han4k_6m	Han1k_YC_vs_Han4k_6m(FC)	Han1k_YC_vs_Han4k_6m(FDR)	mean_Han4k_6m	mean_Han4k_b3m	Han4k_6m_vs_Han4k_b3m(FC)	Han4k_6m_vs_Han4k_b3m(FDR)
p__Firmicutes	0.554506	0.405401	0.731104	8.78727e-06	0.561436	0.405401	0.722079	1.45669e-11	0.554506	0.606039	1.09294	0.34152	0.554506	0.425482	0.767318	0.00183986	0.425482	0.615011	1.44544	4.69619e-08
p__Proteobacteria	0.112168	0.015968	0.142357	3.74067e-13	0.057718	0.015968	0.276655	8.10136e-12	0.112168	0.0543493	0.484532	3.99564e-06	0.112168	0.0161099	0.143623	9.51289e-10	0.0161099	0.0792694	4.92053	0.0147153
p__Bacteroidetes	0.151856	0.385512	2.53867	1.50587e-11	0.181307	0.385512	2.12629	2.05514e-18	0.151856	0.152251	1.0026	0.92558	0.151856	0.380568	2.50611	7.98944e-09	0.380568	0.107632	0.28282	6.21375e-15
p__Actinobacteria	0.0145694	0.00881045	0.604724	0.00278454	0.0302645	0.00881045	0.291115	2.37996e-14	0.0145694	0.0096885	0.66499	0.92558	0.0145694	0.00340718	0.233859	2.12241e-07	0.00340718	0.02014	5.91104	3.36269e-14
p__Chlamydiae	0.00148482	0.00389125	2.62069	1.16528e-09	0.00106661	0.00389125	3.64823	3.33663e-19	0.00148482	0.00171088	1.15225	0.92558	0.00148482	0.00183986	1.23912	0.617391	0.00183986	0.00271244	1.47426	0.755436
p__Verrucomicrobia	0.00124977	0.00096483	0.772008	0.00620392	0.000982318	0.00096483	0.982197	6.69577e-09	0.00124977	0.00123142	0.985317	0.92558	0.00124977	0.00037351	0.298863	0.477869	0.00037351	0.00178244	4.77213	0.686556
p__Fusobacteria	0.000174219	8.87673e-05	0.509517	0.624204	0.000277296	8.87673e-05	0.320118	0.157186	0.000174219	9.36198e-05	0.53737	0.92558	0.000174219	0.000129398	0.742733	0.617391	0.000129398	0.000885729	6.845	0.487619
p__Euryarchaeota	0.000316604	0.000615261	1.94331	0.00203588	0.000277409	0.000615261	2.21788	6.32445e-07	0.000316604	0.000853473	2.69571	0.92558	0.000316604	0.000101793	0.321516	0.264716	0.000101793	0.000497112	4.88355	0.487619
p__Tenericutes	0.000408986	0.000302285	0.739108	0.000761887	0.000287843	0.000302285	1.05017	6.32445e-07	0.000408986	0.000116749	0.28546	0.428454	0.000408986	6.52871e-05	0.159632	0.264716	6.52871e-05	0.000287122	4.39783	0.0243164
p__Candidatus.Melainabacteria	0.00077023	0.000955795	1.24092	0.0019399	0.000508961	0.000955795	1.87793	2.36066e-09	0.00077023	0.000534372	0.693782	0.92558	0.00077023	0.000489779	0.635886	0.841922	0.000489779	0.000833088	1.70095	0.525894

## Sheet: TableS3
Supplementary table 3. Differential analysis of top 10 genera
	mean_Han1k_KP	mean_Tibetan4k_NP	Han1k_KP_vs_Tibetan4k_NP(FC)	Han1k_KP_vs_Tibetan4k_NP(q value)	mean_Han1k_HP	mean_Tibetan4k_NP	Han1k_HP_vs_Tibetan4k_NP(FC)	Han1k_HP_vs_Tibetan4k_NP(q value)	mean_Han1k_KP	mean_Han4k_1w	Han1k_KP_vs_Han4k_1w(FC)	Han1k_KP_vs_Han4k_1w(q value)	mean_Han1k_KP	mean_Han4k_6m	Han1k_KP_vs_Han4k_6m(FC)	Han1k_KP_vs_Han4k_6m(q value)	mean_Han4k_6m	mean_Han4k_d3m	Han4k_6m_vs_Han4k_d3m(FC)	Han4k_6m_vs_Han4k_d3m(q value)
g__Prevotella	0.0406367	0.234446	5.76932	1.06422e-11	0.0501079	0.234446	4.67883	4.86424e-23	0.0406367	0.0316433	0.778688	0.740752	0.0406367	0.130061	3.20059	0.0418458	0.130061	0.0342955	0.263688	0.000264966
g__Megamonas	0.0317452	0.00740113	0.233142	0.00578003	0.0125678	0.00740113	0.588897	0.0946185	0.0317452	0.00637362	0.200774	0.740752	0.0317452	0.029404	0.926251	0.666712	0.029404	0.00942276	0.320458	0.035398
g__Lactobacillus	0.000370083	0.000593126	1.60269	0.505514	0.00461182	0.000593126	0.12861	0.0946185	0.000370083	0.000524538	1.41735	0.740752	0.000370083	0.00050808	1.37288	0.426214	0.00050808	0.000465922	0.917026	0.322576
g__Bacteroides	0.0761748	0.0716757	0.940937	0.225458	0.0911263	0.0716757	0.786553	0.823807	0.0761748	0.0828255	1.08731	0.740752	0.0761748	0.183434	2.40807	9.08854e-07	0.183434	0.0462106	0.251919	2.37574e-14
g__Faecalibacterium	0.0878575	0.0633826	0.721424	0.00382797	0.100959	0.0633826	0.627808	2.57235e-08	0.0878575	0.111053	1.26401	0.533323	0.0878575	0.0597267	0.679813	0.00936214	0.0597267	0.099276	1.66217	0.000519203
g__Streptococcus	0.0022088	0.00110953	0.502322	1.30169e-06	0.00375635	0.00110953	0.295374	5.78473e-13	0.0022088	0.00219245	0.992597	0.740752	0.0022088	0.00190647	0.863126	0.00936214	0.00190647	0.0210764	11.0552	2.63082e-13
g__Roseburia	0.0424276	0.0339329	0.799785	0.31645	0.0481757	0.0339329	0.704358	0.167598	0.0424276	0.055321	1.30389	0.533323	0.0424276	0.0609022	1.43544	0.270687	0.0609022	0.0301157	0.494493	0.000519203
g__Ruminococcus	0.0372006	0.0210197	0.565037	0.147901	0.0248319	0.0210197	0.846482	0.177678	0.0372006	0.0307943	0.827789	0.740752	0.0372006	0.0219088	0.588935	0.0299024	0.0219088	0.0359559	1.64117	0.0173845
g__Clostridium	0.0441434	0.0317801	0.719928	0.00382797	0.0402656	0.0317801	0.789262	0.0946185	0.0441434	0.0436892	0.989709	0.81094	0.0441434	0.0386198	0.874871	0.177588	0.0386198	0.0391815	1.01455	0.738879
g__Escherichia	0.0285424	0.00198609	0.069584	4.50213e-16	0.013785	0.00198609	0.144076	2.29273e-19	0.0285424	0.0128871	0.45151	1.06073e-06	0.0285424	0.00264324	0.0926077	1.15197e-09	0.00264324	0.0203413	7.69559	0.00012668

## Sheet: TableS4
Supplementary table 4. Differential analysis of species
	mean_Han1k_HP	mean_Han1k_KP	Han1k_HP_vs_Han1k_KP(FC)	Han1k_HP_vs_Han1k_KP(q value)	mean_Han1k_KP	mean_Tibetan4k_NP	Han1k_KP_vs_Tibetan4k_NP(FC)	Han1k_KP_vs_Tibetan4k_NP(q value)	mean_Han1k_HP	mean_Tibetan4k_NP	Han1k_HP_vs_Tibetan4k_NP(FC)	Han1k_HP_vs_Tibetan4k_NP(q value)	mean_Han1k_KP	mean_Han4k_1w	Han1k_KP_vs_Han4k_1w(FC)	Han1k_KP_vs_Han4k_1w(q value)	mean_Han1k_KP	mean_Han4k_6m	Han1k_KP_vs_Han4k_6m(FC)	Han1k_KP_vs_Han4k_6m(q value)	mean_Han4k_6m	mean_Han4k_d3m	Han4k_6m_vs_Han4k_d3m(FC)	Han4k_6m_vs_Han4k_d3m(q value)
g__Faecalibacterium;s__Faecalibacterium prausnitzii	0.06769	0.0588916	0.870019	0.710718	0.0588916	0.0430852	0.731602	0.00261317	0.06769	0.0430852	0.636508	8.81587e-08	0.0588916	0.073734	1.25203	0.52233	0.0588916	0.0417817	0.709469	0.0122662	0.0417817	0.0656818	1.57202	0.00176192
g__Prevotella;s__Prevotella copri	0.0170222	0.0157557	0.925596	0.98158	0.0157557	0.0773404	4.90874	2.51235e-11	0.0170222	0.0773404	4.54351	9.90274e-22	0.0157557	0.0128835	0.817708	0.879581	0.0157557	0.0452493	2.87194	0.0247276	0.0452493	0.0112616	0.248879	0.000351039
g__Escherichia;s__Escherichia coli	0.0123293	0.0259262	2.10282	0.00447669	0.0259262	0.00181033	0.0698261	2.07479e-15	0.0123293	0.00181033	0.146832	1.84491e-19	0.0259262	0.0118148	0.455706	4.52025e-06	0.0259263	0.00241283	0.0930653	5.17e-09	0.00241283	0.0183739	7.61507	0.000116156
g__Streptococcus;s__Streptococcus thermophilus	0.000544425	0.000305324	0.560819	0.435642	0.000305324	3.74156e-05	0.122544	0.00116481	0.000544425	3.74156e-05	0.0687251	3.67254e-09	0.000305324	3.53841e-05	0.11589	0.970752	0.000305324	0.000289958	0.949674	0.432928	0.000289958	0.00702075	24.213	1.09971e-11
g__Romboutsia;s__Romboutsia timonensis	0.00219268	0.00204042	0.930559	0.608335	0.00204042	0.00255765	1.25349	0.175074	0.00219268	0.00255765	1.16645	0.000585071	0.00204042	0.00147538	0.723077	0.777627	0.00204041	0.000747326	0.366262	0.0313051	0.000747326	0.0042391	5.67236	1.54158e-07
g__Eubacterium;s__Eubacterium sp. CAG:180	0.00456823	0.0061889	1.35477	0.580026	0.0061889	0.0052812	0.853335	0.0111875	0.00456823	0.0052812	1.15607	3.6666e-10	0.0061889	0.00395674	0.639328	0.978506	0.0061889	0.0014542	0.234969	0.144214	0.0014542	0.00674865	4.64079	0.102445
g__Prevotella;s__Prevotella sp. CAG:386	0.00139672	0.000359861	0.257646	0.458847	0.000359861	0.0139659	38.8091	1.11925e-13	0.00139672	0.0139659	9.99903	1.9265e-23	0.000359861	0.000256973	0.71409	0.766544	0.000359861	0.00394956	10.9752	0.0410873	0.00394956	0.00242472	0.613922	0.00370922
g__Roseburia;s__Roseburia intestinalis	0.00712992	0.00409429	0.574241	0.410988	0.00409429	0.0025791	0.629925	0.0396957	0.00712992	0.0025791	0.361729	1.72985e-06	0.00409429	0.00531547	1.29826	0.422128	0.00409429	0.0114818	2.80434	0.189718	0.0114818	0.00445678	0.38816	0.125828
g__Chlamydia;s__Chlamydia trachomatis	0.00105342	0.00147479	1.4	0.608335	0.00147479	0.00388522	2.63443	1.27408e-09	0.00105342	0.00388522	3.68819	1.10711e-19	0.00147479	0.00169399	1.14863	0.996897	0.00147479	0.00183413	1.24366	0.546909	0.00183413	0.00268793	1.4655	0.2921
g__Unclassified;s__[Eubacterium] rectale	0.0132872	0.00761232	0.572906	0.329238	0.00761232	0.0079369	1.04264	0.628991	0.0132872	0.0079369	0.597334	0.107317	0.00761232	0.0111349	1.46275	0.766544	0.00761232	0.0075325	0.989514	0.876726	0.0075325	0.0188943	2.50837	0.000899444
g__Prevotella;s__Prevotella sp. CAG:604	0.00138161	0.0005098	0.368991	0.873649	0.0005098	0.0086917	17.0492	1.90002e-12	0.00138161	0.0086917	6.29101	4.70632e-23	0.0005098	0.0004574	0.897213	0.766544	0.0005098	0.00138713	2.72093	0.144214	0.00138713	0.00054406	0.392219	0.0374863
g__Phascolarctobacterium;s__Phascolarctobacterium sp. CAG:207	0.00359491	0.00177093	0.49262	0.424726	0.00177093	0.00144624	0.816656	0.0204932	0.00359491	0.00144624	0.402301	4.78022e-07	0.00177093	0.00212714	1.20114	0.827688	0.00177093	0.00389761	2.20089	0.127812	0.00389761	0.000791478	0.203067	9.92408e-05
g__Eubacterium;s__Eubacterium sp. CAG:202	0.00267535	0.00730777	2.73152	0.575041	0.00730777	0.00866068	1.18513	0.038706	0.00267535	0.00866068	3.23721	1.35253e-06	0.00730777	0.00255613	0.349782	0.999773	0.00730776	0.00174625	0.238958	0.209545	0.00174625	0.00412502	2.36222	0.0144153
g__Roseburia;s__Roseburia inulinivorans	0.00988028	0.00821303	0.831255	0.45482	0.00821303	0.00602684	0.733815	0.804152	0.00988028	0.00602684	0.609987	0.103354	0.00821303	0.0158839	1.93399	0.146283	0.00821303	0.00869571	1.05877	0.385809	0.00869571	0.00708522	0.814795	0.30194
g__Clostridium;s__Clostridium sp. CAG:7	0.00381533	0.00677514	1.77577	0.025652	0.00677514	0.00145379	0.214577	3.72444e-11	0.00381533	0.00145379	0.38104	1.2324e-11	0.00677514	0.00563019	0.831007	0.66874	0.00677514	0.0104533	1.5429	0.172934	0.0104533	0.00357843	0.342324	6.76548e-05
g__Ruminococcus;s__Ruminococcus sp. CAG:177	0.00238797	0.00301579	1.26291	0.98158	0.00301579	0.00493404	1.63607	4.69064e-05	0.00238797	0.00493404	2.06621	3.00877e-09	0.00301579	0.00324321	1.07541	0.481725	0.00301578	0.00155589	0.515917	0.391634	0.00155589	0.00156673	1.00696	0.30194
g__Eubacterium;s__Eubacterium sp. CAG:251	0.00237184	0.00168137	0.708888	0.98158	0.00168137	0.00165959	0.987046	0.0615144	0.00237184	0.00165959	0.699706	0.0195145	0.00168137	0.00347627	2.06753	0.766544	0.00168137	0.00045885	0.272903	0.0297474	0.00045885	0.00333943	7.27782	0.00202275
g__Alistipes;s__Alistipes sp. CAG:514	6.11852e-05	8.73647e-05	1.42787	0.85503	8.73647e-05	0.00180263	20.6333	1.51968e-12	6.11852e-05	0.00180263	29.4618	5.2852e-29	8.73647e-05	4.73945e-05	0.542491	0.999773	8.74e-05	0.000123127	1.40935	0.46418	0.000123127	3.11205e-05	0.25275	0.00641215
g__Unclassified;s__Firmicutes bacterium CAG:341	0.00109421	0.00172782	1.57906	0.642557	0.00172782	0.00113182	0.655055	0.248029	0.00109421	0.00113182	1.03437	0.00165028	0.00172782	0.00341619	1.97717	0.766544	0.00172782	0.000818058	0.473462	0.00821848	0.000818058	0.00144626	1.76792	0.000381179
g__Bacteroides;s__Bacteroides vulgatus	0.00527111	0.00395571	0.750451	0.98158	0.00395571	0.00380138	0.960986	0.702879	0.00527111	0.00380138	0.721173	0.415023	0.00395571	0.00390993	0.988425	0.999773	0.00395571	0.00979648	2.47654	1.23e-05	0.00979648	0.00272208	0.277863	4.47065e-12
g__Phascolarctobacterium;s__Phascolarctobacterium succinatutens	0.000896878	0.00116641	1.30052	0.781918	0.00116641	0.00586829	5.03106	6.73078e-07	0.000896878	0.00586829	6.54301	9.02193e-14	0.00116641	0.00114258	0.979566	0.970752	0.00116641	0.00183466	1.57291	0.732356	0.00183466	0.00265071	1.4448	0.192329
g__Clostridium;s__Clostridium sp. CAG:43	0.00267032	0.00521395	1.95256	0.0350955	0.00521395	0.00143433	0.275095	4.89751e-06	0.00267032	0.00143433	0.537139	0.000977328	0.00521395	0.00523662	1.00435	1	0.00521395	0.00743681	1.42633	0.0446225	0.00743681	0.00379143	0.50982	1.61001e-06
g__Subdoligranulum;s__Subdoligranulum variabile	0.0025126	0.00480251	1.91137	0.0777368	0.00480251	0.00111029	0.23119	1.63843e-06	0.0025126	0.00111029	0.441891	5.08117e-09	0.00480251	0.00727935	1.51574	0.879581	0.00480251	0.00149826	0.311975	0.00308619	0.00149826	0.00766508	5.11597	0.00032108
g__Clostridium;s__Clostridium sp. CAG:127	0.00408369	0.000745503	0.182556	0.424726	0.000745503	0.00166856	2.23817	0.00226904	0.00408369	0.00166856	0.408592	0.00880515	0.000745503	0.00456289	6.12056	0.155588	0.000745503	0.00161515	2.16652	0.825639	0.00161515	0.000733758	0.454297	0.925991
g__Prevotella;s__Prevotella copri CAG:164	0.00464263	0.00340713	0.73388	0.781918	0.00340713	0.0157501	4.62269	1.16989e-10	0.00464263	0.0157501	3.3925	1.35879e-17	0.00340713	0.00220365	0.646775	0.766544	0.00340713	0.0132017	3.87472	0.0770123	0.0132017	0.00189349	0.143428	0.109405
g__Bifidobacterium;s__Bifidobacterium adolescentis	0.00288983	0.00283426	0.980772	0.481008	0.00283426	0.000733588	0.258829	0.00154224	0.00288983	0.000733588	0.253852	1.47336e-09	0.00283426	0.00050933	0.179705	0.197459	0.00283426	0.0004009	0.141448	0.00203168	0.0004009	0.00142336	3.5504	0.00133584
g__Bacteroides;s__Bacteroides plebeius	0.00277772	0.00193974	0.698321	0.276534	0.00193974	0.00145	0.747525	0.645141	0.00277772	0.00145	0.522012	0.00037284	0.00193974	0.00193218	0.996103	0.975153	0.00193974	0.0100309	5.17129	0.00232636	0.0100309	0.000998475	0.0995394	5.23033e-06
g__Eubacterium;s__Eubacterium sp. CAG:38	0.00115877	0.000563724	0.486486	0.580026	0.000563724	0.000390847	0.693331	0.00675706	0.00115877	0.000390847	0.337296	0.00978792	0.000563724	0.000666482	1.18228	0.996897	0.000563724	0.00254964	4.52284	0.730255	0.00254963	0.000431658	0.169302	0.299788
g__Dialister;s__Dialister invisus	0.000946318	0.00327479	3.46056	0.626422	0.00327479	0.00167769	0.512305	0.028365	0.000946318	0.00167769	1.77286	0.0286464	0.00327479	0.00458596	1.40038	0.978506	0.00327479	0.00132272	0.403911	0.730255	0.00132272	0.00218007	1.64817	0.928888
g__Prevotella;s__Prevotella stercorea	0.000597285	0.000344559	0.576875	0.493164	0.000344559	0.00289663	8.40677	1.51968e-12	0.000597285	0.00289663	4.84966	1.76671e-22	0.000344559	0.000549622	1.59514	0.766544	0.000344559	0.000942054	2.73409	0.00505454	0.000942054	0.000582801	0.618649	0.000256535
g__Klebsiella;s__Klebsiella pneumoniae	0.00134335	0.0020646	1.5369	0.290256	0.0020646	2.63093e-05	0.012743	3.38374e-19	0.00134335	2.63093e-05	0.0195848	1.70346e-34	0.0020646	0.00106088	0.513846	3.26249e-06	0.0020646	0.000123902	0.0600127	1.84e-10	0.000123902	0.00181463	14.6457	5.94615e-05
g__Clostridium;s__Clostridium sp. CAG:217	0.00180898	0.00350119	1.93546	0.738252	0.00350119	0.00075484	0.215595	0.397513	0.00180898	0.00075484	0.417275	0.200716	0.00350119	0.00267058	0.762763	0.999773	0.00350119	0.000687737	0.19643	0.106948	0.000687737	0.00348187	5.06279	0.0531189
g__Prevotella;s__Prevotella sp. CAG:279	0.000710147	0.00052806	0.743592	0.914783	0.00052806	0.00334715	6.33859	2.3945e-10	0.000710147	0.00334715	4.71333	6.2086e-21	0.00052806	0.00070641	1.33775	0.978506	0.00052806	0.00151232	2.86393	0.32941	0.00151232	0.000333427	0.220473	0.0146557
g__Unclassified;s__Firmicutes bacterium CAG:103	0.00223442	0.00518358	2.31988	0.28479	0.00518358	0.00378909	0.730978	0.85106	0.00223442	0.00378909	1.69578	4.07574e-05	0.00518358	0.00491515	0.948214	0.999773	0.00518358	0.00247467	0.477405	0.235643	0.00247467	0.00210945	0.852418	0.696428
g__Eubacterium;s__Eubacterium ventriosum	0.00239545	0.00165189	0.689594	0.458847	0.00165189	0.000696438	0.421601	0.000473811	0.00239545	0.000696438	0.290733	1.25488e-10	0.00165189	0.00247906	1.50074	0.792577	0.00165189	0.00155256	0.939867	0.47859	0.00155256	0.000912784	0.587924	0.209426
g__Butyrivibrio;s__Butyrivibrio crossotus	0.000236808	0.000166034	0.701134	0.303254	0.000166034	0.0045879	27.6323	8.49131e-05	0.000236808	0.0045879	19.3739	1.30063e-05	0.000166034	0.000274864	1.65547	0.417022	0.000166034	0.00019333	1.1644	0.960606	0.00019333	0.00024418	1.26302	0.194219
g__Gemmiger;s__Gemmiger formicilis	0.00362932	0.00487716	1.34382	0.308723	0.00487716	0.00141135	0.28938	4.2093e-05	0.00362932	0.00141135	0.388876	2.13437e-10	0.00487716	0.00696372	1.42782	0.827688	0.00487716	0.00127536	0.261497	0.000431922	0.00127536	0.00732727	5.74524	1.86999e-07
g__Prevotella;s__Prevotella sp. 885	0.000909499	0.000551169	0.606013	0.942907	0.000551169	0.00667522	12.111	2.64169e-13	0.000909499	0.00667522	7.33945	5.9489e-26	0.000551169	0.000508115	0.921887	0.879581	0.000551169	0.00213353	3.87092	0.216934	0.00213353	0.00130503	0.611674	0.0294803
g__Eubacterium;s__Eubacterium sp. CAG:274	0.00095882	0.00176316	1.83889	0.00608657	0.00176316	0.000158051	0.0896406	5.63031e-09	0.00095882	0.000158051	0.164839	1.50937e-05	0.00176316	0.00048532	0.275255	0.0120472	0.00176316	0.00156348	0.886746	0.297052	0.00156348	0.00111305	0.711905	0.074736
g__Bacteroides;s__Bacteroides coprocola	0.00117253	0.00131497	1.12149	0.903785	0.00131497	0.00072039	0.547837	0.526318	0.00117253	0.00072039	0.614392	0.0285318	0.00131497	0.0011077	0.842374	0.999773	0.00131497	0.00407304	3.09743	0.00230175	0.00407304	0.000841385	0.206574	5.00477e-10
g__Bacteroides;s__Bacteroides caccae	0.000707323	0.000598334	0.845913	0.766325	0.000598334	0.000645094	1.07815	0.0745062	0.000707323	0.000645094	0.912022	0.0374763	0.000598334	0.000732172	1.22368	0.970752	0.000598334	0.000727831	1.21643	0.0421072	0.000727831	0.000821583	1.12881	9.18534e-10
g__Alistipes;s__Alistipes sp. CAG:435	2.86195e-05	0.000408366	14.2688	0.308723	0.000408366	0.00642506	15.7336	4.58848e-14	2.86195e-05	0.00642506	224.5	5.74653e-28	0.000408366	0.0001425	0.348952	0.970752	0.000408366	0.000685785	1.67934	0.0885893	0.000685785	3.64119e-05	0.0530952	0.0115354
g__Bacteroides;s__Bacteroides stercoris	0.00249482	0.00108297	0.434088	0.307478	0.00108297	0.000611825	0.564949	0.594798	0.00249482	0.000611825	0.245238	0.0991047	0.00108297	0.00109443	1.01058	0.996897	0.00108297	0.00415549	3.83711	0.00038565	0.00415549	0.000416765	0.100293	3.31658e-11
g__Bacteroides;s__Bacteroides fragilis	0.00185666	0.00308807	1.66324	0.890369	0.00308807	0.00244942	0.793187	0.0241028	0.00185666	0.00244942	1.31926	8.80234e-05	0.00308807	0.00204108	0.660956	0.978506	0.00308807	0.00330089	1.06892	0.000176018	0.00330089	0.00138208	0.418699	1.17353e-12
g__Holdemanella;s__Holdemanella biformis	0.00173069	0.00041922	0.242228	0.0825168	0.00041922	0.00235822	5.62526	9.10128e-08	0.00173069	0.00235822	1.36259	6.35949e-06	0.00041922	0.00123593	2.94815	0.410701	0.00041922	0.000233388	0.55672	0.018639	0.000233388	0.00188051	8.05744	2.86245e-06
g__Ruminococcus;s__Ruminococcus callidus	0.00242191	0.000629262	0.25982	0.40164	0.000629262	0.00067143	1.06701	0.846531	0.00242191	0.00067143	0.277231	0.191027	0.000629262	0.000665682	1.05788	0.978506	0.000629262	0.000367114	0.583404	0.0666402	0.000367114	0.000584647	1.59255	0.0580591
g__Bifidobacterium;s__Bifidobacterium pseudocatenulatum	0.00249823	0.000708918	0.283768	0.0224571	0.000708918	0.000197059	0.277971	6.49986e-06	0.00249823	0.000197059	0.0788793	4.82795e-22	0.000708918	0.000426031	0.600959	0.949545	0.000708918	0.000233158	0.328893	0.0463026	0.000233158	0.00167192	7.17077	8.33425e-05
g__Unclassified;s__Clostridiales bacterium 41_21_two_genomes	0.000423959	0.00041623	0.981771	0.971484	0.00041623	0.000330476	0.793974	0.00422289	0.000423959	0.000330476	0.7795	7.80394e-05	0.00041623	0.000458464	1.10147	0.879581	0.00041623	0.000247267	0.594063	0.00433621	0.000247267	0.00103193	4.17333	0.000680187
g__Blautia;s__[Ruminococcus] gnavus	0.000943035	0.00236031	2.50289	0.991964	0.00236031	0.000239781	0.101589	9.45883e-09	0.000943035	0.000239781	0.254265	1.77086e-19	0.00236031	0.00170813	0.723689	0.756782	0.00236031	0.00107663	0.456141	0.00718438	0.00107663	0.00105623	0.981053	0.00024872
g__Clostridium;s__Clostridium sp. AT4	0.000599889	0.000788185	1.31389	0.18267	0.000788185	0.000104652	0.132776	6.39497e-12	0.000599889	0.000104652	0.174453	5.55615e-19	0.000788185	0.00060072	0.762156	0.999773	0.000788185	0.00138773	1.76067	0.719338	0.00138773	0.000561832	0.404857	0.264889
g__Bacteroides;s__Bacteroides ovatus	0.00151508	0.000962706	0.635416	0.311564	0.000962706	0.00156788	1.62862	4.34599e-06	0.00151508	0.00156788	1.03485	2.04927e-05	0.000962706	0.00194566	2.02103	0.775489	0.000962706	0.0019374	2.01245	0.000197283	0.0019374	0.00064519	0.333019	2.28558e-10
g__Ruminococcus;s__uncultured Ruminococcus sp.	0.0038172	0.00507402	1.32925	0.827053	0.00507402	0.00209188	0.412271	1.89663e-05	0.0038172	0.00209188	0.548013	4.00568e-10	0.00507402	0.00420717	0.829158	1	0.00507403	0.00250307	0.493311	0.00452054	0.00250307	0.00670637	2.67926	7.63302e-05
g__Unclassified;s__Firmicutes bacterium CAG:83	0.000958677	0.00128103	1.33625	0.838913	0.00128103	0.00101123	0.78939	0.794732	0.000958677	0.00101123	1.05482	0.136932	0.00128103	0.00160506	1.25294	0.999773	0.00128103	0.000528367	0.412454	0.138311	0.000528367	0.000847065	1.60318	0.257112
g__Roseburia;s__Roseburia hominis	0.00135784	0.00132094	0.972821	0.307478	0.00132094	0.00149281	1.13011	0.0813972	0.00135784	0.00149281	1.0994	0.88224	0.00132094	0.00281005	2.12732	0.0610534	0.00132094	0.00119222	0.902555	0.61497	0.00119222	0.00126334	1.05965	0.84112
g__Hungatella;s__Hungatella hathewayi	0.000936109	0.00115578	1.23466	0.0979218	0.00115578	0.000436207	0.377413	6.8568e-10	0.000936109	0.000436207	0.465979	3.07346e-12	0.00115578	0.00207219	1.79289	0.0483856	0.00115578	0.00154313	1.33514	0.658857	0.00154313	0.001421	0.920854	0.328026
g__Clostridium;s__Clostridium sp. CAG:138	0.000516133	0.000271954	0.526907	0.98158	0.000271954	0.0019956	7.33801	0.00012214	0.000516133	0.0019956	3.86645	5.78767e-10	0.000271954	0.000249773	0.918436	0.999773	0.000271954	0.000292807	1.07668	0.127812	0.000292807	0.000242574	0.828443	0.30194
g__Alistipes;s__Alistipes putredinis	0.00279467	0.00250757	0.897269	0.396512	0.00250757	0.00152305	0.607381	0.560698	0.00279467	0.00152305	0.544984	0.00157434	0.00250757	0.00249858	0.996415	0.999773	0.00250757	0.0028821	1.14936	0.262795	0.0028821	0.00178797	0.620371	0.000556847
g__Haemophilus;s__Haemophilus parainfluenzae	0.000452837	0.000912141	2.01428	0.710718	0.000912141	0.000188175	0.2063	0.0120184	0.000452837	0.000188175	0.415546	0.0102883	0.000912141	0.000302564	0.331708	0.647867	0.000912141	0.000192517	0.211061	0.360564	0.000192517	0.000446244	2.31794	0.762336
g__Clostridium;s__uncultured Clostridium sp.	0.00588097	0.00540572	0.919187	0.728362	0.00540572	0.00491076	0.908439	0.0658085	0.00588097	0.00491076	0.835025	0.000558517	0.00540572	0.00747481	1.38276	0.0120472	0.00540572	0.00559493	1.035	0.608483	0.00559493	0.00691783	1.23645	0.0130816
g__Bifidobacterium;s__Bifidobacterium longum	0.00240247	0.000877647	0.365311	0.0450086	0.000877647	0.00029878	0.340433	2.48681e-08	0.00240247	0.00029878	0.124364	8.66491e-25	0.000877647	0.00124551	1.41915	0.970752	0.000877647	0.000174872	0.199251	8.8e-05	0.000174872	0.00137302	7.85153	7.90133e-06
g__Prevotella;s__Prevotella stercorea CAG:629	0.000250749	0.000157069	0.626401	0.608335	0.000157069	0.00128021	8.15058	1.49098e-11	0.000250749	0.00128021	5.10553	3.29344e-20	0.000157069	0.000246419	1.56886	0.766544	0.000157069	0.000376221	2.39525	0.206535	0.000376221	0.000241901	0.642976	0.079423
g__Prevotella;s__Prevotella sp. CAG:732	0.000588474	0.000469234	0.797373	0.877626	0.000469234	0.00428948	9.14147	7.13472e-12	0.000588474	0.00428948	7.28916	1.10717e-22	0.000469234	0.000293693	0.625899	0.766544	0.000469234	0.00138671	2.95528	0.135637	0.00138671	0.000558366	0.402654	0.0601031
g__Unclassified;s__Clostridiales bacterium 42_27	0.00116816	0.00145165	1.24268	0.308723	0.00145165	0.00140854	0.970305	0.763835	0.00116816	0.00140854	1.20578	0.12845	0.00145165	0.00152255	1.04884	0.879581	0.00145165	0.000893381	0.615424	0.00213923	0.000893381	0.00173787	1.94527	0.000227115
g__Unclassified;s__Firmicutes bacterium CAG:176	0.000525373	0.000533062	1.01464	0.710718	0.000533062	0.00232976	4.37052	2.71396e-08	0.000525373	0.00232976	4.43449	2.19732e-20	0.000533062	0.000391116	0.733715	0.978506	0.000533062	0.000307928	0.577658	0.0458765	0.000307928	0.000370755	1.20403	0.0533711
g__Unclassified;s__Firmicutes bacterium CAG:124	0.000827121	0.00158278	1.9136	0.458847	0.00158278	0.00224298	1.41711	0.00113308	0.000827121	0.00224298	2.71179	4.65141e-12	0.00158278	0.00106856	0.675116	0.980169	0.00158278	0.000866699	0.547579	0.0618779	0.000866699	0.000733696	0.846541	0.362171
g__Prevotella;s__Prevotella sp. CAG:520	0.000295672	0.00012935	0.437478	0.580026	0.00012935	0.00246734	19.075	8.29924e-14	0.000295672	0.00246734	8.34488	3.33504e-25	0.00012935	0.000154933	1.19778	0.584683	0.00012935	0.000732497	5.66292	0.0276228	0.000732497	0.000522852	0.713794	0.0713615
g__Fusicatenibacter;s__Fusicatenibacter saccharivorans	0.00254893	0.00116302	0.456276	0.0229675	0.00116302	0.00075346	0.64785	0.00049056	0.00254893	0.00075346	0.295598	1.49084e-16	0.00116302	0.00105097	0.903662	0.996897	0.00116302	0.000891759	0.766763	0.0262279	0.000891759	0.00193045	2.16477	2.00401e-07
g__Prevotella;s__Prevotella sp. CAG:1092	0.000212144	0.00015899	0.749444	0.781918	0.00015899	0.00160156	10.0733	4.57456e-12	0.000212144	0.00160156	7.5494	7.08092e-24	0.00015899	0.00010837	0.681615	0.979053	0.00015899	0.000433745	2.72813	0.683467	0.000433745	0.000150228	0.346351	0.0496715
g__Bacteroides;s__Bacteroides plebeius CAG:211	0.000865224	0.00058396	0.674923	0.308723	0.00058396	0.000470678	0.806011	0.256151	0.000865224	0.000470678	0.543995	0.387132	0.00058396	0.000526432	0.901487	0.999773	0.00058396	0.00331321	5.6737	0.00213923	0.00331321	0.000279703	0.0844205	2.83951e-06
g__Unclassified;s__Proteobacteria bacterium CAG:139	0.00021588	0.000896305	4.15187	0.231551	0.000896305	0.000165007	0.184097	0.00223152	0.00021588	0.000165007	0.764349	0.0315439	0.000896305	0.000626361	0.698826	0.999773	0.000896305	0.000857884	0.957134	0.391634	0.000857884	0.000216193	0.252007	0.000177929
g__Prevotellamassilia;s__Prevotellamassilia timonensis	0.000574052	0.000223553	0.38943	0.903785	0.000223553	0.00232103	10.3824	2.36243e-13	0.000574052	0.00232103	4.04324	3.86911e-25	0.000223553	9.95732e-05	0.445412	0.993734	0.000223553	0.000358926	1.60555	0.0213118	0.000358926	0.000414652	1.15526	0.000492229
g__Roseburia;s__Roseburia faecis	0.00271956	0.00317937	1.16907	0.222075	0.00317937	0.00182914	0.575315	0.024799	0.00271956	0.00182914	0.672586	0.866418	0.00317937	0.00222475	0.699744	0.412041	0.00317937	0.00382116	1.20186	0.730255	0.00382116	0.00156002	0.408259	0.0146528
g__Clostridium;s__Clostridium sp. CAG:58	0.000387344	0.00106986	2.76204	0.72368	0.00106986	0.000114846	0.107347	5.70153e-08	0.000387344	0.000114846	0.296496	2.82857e-14	0.00106986	0.000832618	0.778251	0.335777	0.00106986	0.000198499	0.185537	0.561655	0.000198499	0.000802573	4.04321	0.0321821
g__Clostridium;s__Clostridium sp. CAG:299	0.000332941	0.000377206	1.13295	0.114161	0.000377206	2.95495e-05	0.0783377	1.45605e-11	0.000332941	2.95495e-05	0.0887528	3.03921e-13	0.000377206	0.000645893	1.71231	0.377546	0.000377206	0.000133519	0.353969	0.960606	0.000133519	0.000286061	2.14247	0.774806
g__Bacteroides;s__Bacteroides uniformis	0.00209341	0.00137365	0.656177	0.311564	0.00137365	0.0020671	1.50482	0.0525116	0.00209341	0.0020671	0.98743	0.49971	0.00137365	0.00190964	1.39019	0.976099	0.00137365	0.00316135	2.30143	0.000603675	0.00316135	0.00108108	0.341967	2.11525e-09
g__Unclassified;s__Firmicutes bacterium CAG:129	0.000601412	0.000460157	0.765127	0.991964	0.000460157	0.00175472	3.81331	2.93357e-07	0.000601412	0.00175472	2.91767	2.72327e-14	0.000460157	0.00046065	1.00107	0.902629	0.000460157	0.000281165	0.61102	0.0995711	0.000281165	0.000324176	1.15298	0.238737
g__Ruminococcus;s__Ruminococcus sp. CAG:108	0.000638944	0.00187967	2.94184	0.610062	0.00187967	0.000510196	0.271429	0.317165	0.000638944	0.000510196	0.798499	0.730452	0.00187967	0.00131342	0.698749	0.515287	0.00187967	0.000889707	0.473332	0.300478	0.000889707	0.00153034	1.72005	0.0906437
g__Coprococcus;s__Coprococcus eutactus	0.00111755	0.000375462	0.335968	0.114161	0.000375462	0.000558089	1.48641	0.042118	0.00111755	0.000558089	0.499385	0.857431	0.000375462	0.00102843	2.73911	0.325362	0.000375462	0.000401873	1.07034	0.331477	0.000401873	0.000487328	1.21264	0.00794172
g__Bacteroides;s__Bacteroides coprophilus	0.000620987	0.000598724	0.964149	0.781918	0.000598724	0.000208323	0.347945	0.752072	0.000620987	0.000208323	0.335471	0.651092	0.000598724	0.000403617	0.674129	0.996897	0.000598724	0.000896959	1.49812	0.00395314	0.000896959	0.0001707	0.190309	2.23374e-10
g__Unclassified;s__Firmicutes bacterium CAG:176_63_11	0.000382064	0.00046912	1.22786	0.308723	0.00046912	0.00111051	2.36723	0.000107372	0.000382064	0.00111051	2.90662	1.39784e-14	0.00046912	0.000850938	1.8139	1	0.00046912	0.000530825	1.13153	0.00379197	0.000530825	0.000394372	0.742942	0.0558088
g__Eubacterium;s__[Eubacterium] eligens	0.00146321	0.000910502	0.622265	0.038313	0.000910502	0.0015003	1.64777	0.000921409	0.00146321	0.0015003	1.02535	0.353666	0.000910502	0.00101205	1.11153	0.775489	0.000910502	0.00200133	2.19805	0.127812	0.00200133	0.000911147	0.455271	0.242429
g__Blautia;s__Blautia sp. CAG:237	0.000377775	0.000279663	0.74029	0.251797	0.000279663	0.000370852	1.32607	0.728637	0.000377775	0.000370852	0.981675	0.000770048	0.000279663	0.000157092	0.561718	0.902629	0.000279663	0.000186103	0.665456	0.559501	0.000186103	0.000605116	3.25151	0.0226477
g__Eubacterium;s__Eubacterium sp. CAG:248	0.000288691	9.86446e-05	0.341697	0.0346682	9.86446e-05	0.00021477	2.17721	0.000733915	0.000288691	0.00021477	0.743944	0.161071	9.86446e-05	4.82233e-05	0.488859	0.978506	9.86e-05	0.000225644	2.28744	0.00132178	0.000225644	0.00014502	0.642697	1.42302e-05
g__Prevotella;s__Prevotella sp. CAG:5226	0.000417401	0.000116709	0.279609	0.381251	0.000116709	0.00124225	10.644	1.35594e-12	0.000417401	0.00124225	2.97616	9.87625e-22	0.000116709	3.90827e-05	0.334872	0.960735	0.000116709	0.000165356	1.41682	0.00452054	0.000165356	0.000296703	1.79433	4.36866e-05
g__Anaerostipes;s__Anaerostipes hadrus	0.000909353	0.000665534	0.731876	0.103208	0.000665534	0.000405272	0.608943	0.05563	0.000909353	0.000405272	0.445671	1.37366e-10	0.000665534	0.000726792	1.09204	0.832855	0.000665534	0.000774542	1.16379	0.109857	0.000774542	0.00221453	2.85915	2.38048e-06
g__Ruminiclostridium;s__[Eubacterium] siraeum	0.000421616	0.000269963	0.640307	0.917586	0.000269963	0.000503314	1.86438	0.464845	0.000421616	0.000503314	1.19377	0.19833	0.000269963	0.000237017	0.877958	0.999773	0.000269963	0.000238857	0.884776	0.0156389	0.000238857	0.000294326	1.23223	0.00657173
g__Butyricicoccus;s__uncultured Butyricicoccus sp.	0.00241876	0.00223668	0.924724	1	0.00223668	0.00107788	0.481911	7.35194e-07	0.00241876	0.00107788	0.445635	5.94129e-13	0.00223668	0.00234061	1.04646	0.970752	0.00223668	0.00154382	0.690225	0.00157263	0.00154381	0.00355348	2.30175	4.48681e-09
g__Subdoligranulum;s__Subdoligranulum sp. 60_17	0.00128371	0.00164553	1.28185	0.342863	0.00164553	0.000505151	0.306983	5.29516e-05	0.00128371	0.000505151	0.393508	2.85066e-09	0.00164553	0.00225208	1.3686	0.879581	0.00164554	0.00041019	0.249275	0.000318125	0.00041019	0.00252254	6.14968	2.17775e-08
g__Lactococcus;s__Lactococcus lactis	0.000542229	0.00102627	1.89269	0.163991	0.00102627	0.00021507	0.209565	1.52756e-06	0.000542229	0.00021507	0.39664	4.0541e-09	0.00102627	0.001601	1.56002	0.879581	0.00102627	0.000311472	0.303499	0.00726371	0.000311472	0.00177424	5.6963	0.000364334
g__Ruminococcus;s__Ruminococcus lactaris	0.000938739	0.00109747	1.16909	0.40164	0.00109747	0.000937585	0.854316	0.846531	0.000938739	0.000937585	0.998771	0.19833	0.00109747	0.000645481	0.588155	0.949545	0.00109747	0.00100579	0.91646	0.536548	0.00100579	0.000720716	0.71657	0.841331
g__Dorea;s__Dorea longicatena	0.00283138	0.00168538	0.59525	0.1325	0.00168538	0.00150314	0.891871	0.0339057	0.00283138	0.00150314	0.530886	1.14991e-08	0.00168538	0.00182932	1.08541	0.970752	0.00168538	0.000942146	0.559011	0.000197283	0.000942146	0.00360162	3.82278	1.42758e-13
g__Collinsella;s__Collinsella aerofaciens	0.00155696	0.00055969	0.359476	0.215689	0.00055969	0.00110237	1.9696	0.225606	0.00155696	0.00110237	0.708025	0.456044	0.00055969	0.000537824	0.960932	0.999773	0.00055969	0.000187823	0.335585	0.00308917	0.000187823	0.00147649	7.86104	6.98802e-05
g__Clostridium;s__Clostridium sp. L2-50	0.000945187	0.00114533	1.21175	0.838913	0.00114533	0.00044303	0.386816	0.000673111	0.000945187	0.00044303	0.468723	1.47452e-07	0.00114533	0.000927559	0.809865	0.999773	0.00114532	0.000482066	0.420898	0.216934	0.000482066	0.000454869	0.943584	0.747756
g__Oscillibacter;s__Oscillibacter sp. CAG:241	0.000283248	0.000804254	2.8394	0.49226	0.000804254	0.000927088	1.15273	0.00659945	0.000283248	0.000927088	3.27307	4.04358e-10	0.000804254	0.000426819	0.530702	0.978506	0.000804254	0.000254942	0.316992	0.0200616	0.000254942	0.000348104	1.36542	0.153676
g__Roseburia;s__uncultured Roseburia sp.	0.00026	0.000256541	0.986698	0.396512	0.000256541	0.000963507	3.75576	0.0174934	0.00026	0.000963507	3.7058	0.0421851	0.000256541	0.000236965	0.923691	0.320828	0.000256541	0.0002312	0.901221	0.960606	0.0002312	0.000212256	0.918062	0.368894
g__Blautia;s__Blautia sp. KLE 1732	0.000948835	0.000317964	0.33511	2.21808e-06	0.000317964	0.000364187	1.14537	0.340591	0.000948835	0.000364187	0.383825	4.69447e-14	0.000317964	0.000468789	1.47435	0.163465	0.000317964	0.000237316	0.746362	0.0332441	0.000237316	0.000824864	3.4758	1.08797e-09
g__Blautia;s__Blautia obeum	0.00240909	0.00115397	0.479007	0.00236257	0.00115397	0.000994284	0.861618	0.0185614	0.00240909	0.000994284	0.412721	1.87352e-13	0.00115397	0.00114544	0.992605	0.766544	0.00115397	0.000660438	0.572316	0.00076111	0.000660438	0.00174761	2.64614	2.07227e-11
g__Alistipes;s__Alistipes finegoldii	0.000521413	0.000655076	1.25635	0.986236	0.000655076	0.000646128	0.986341	0.827777	0.000521413	0.000646128	1.23919	0.465992	0.000655076	0.000549434	0.838734	0.978506	0.000655076	0.000611048	0.93279	0.816988	0.000611048	0.000340902	0.557897	0.000488308
g__Lachnoclostridium;s__[Clostridium] bolteae	0.000377035	0.000446266	1.18362	0.36692	0.000446266	0.000153577	0.344138	1.27863e-10	0.000377035	0.000153577	0.407328	6.32238e-18	0.000446266	0.00101673	2.27831	0.542547	0.000446266	0.000430904	0.965577	0.10899	0.000430904	0.000428822	0.995169	0.224789
g__Blautia;s__[Ruminococcus] torques	0.00263785	0.0023462	0.889438	0.363159	0.0023462	0.00161797	0.689615	0.039825	0.00263785	0.00161797	0.61337	1.35355e-06	0.0023462	0.00239025	1.01878	0.976099	0.0023462	0.00136392	0.581331	0.00269498	0.00136392	0.00259951	1.90591	2.3395e-08
g__Parabacteroides;s__Parabacteroides merdae	0.000653395	0.00047799	0.731548	0.628154	0.00047799	0.000432527	0.904887	0.255418	0.000653395	0.000432527	0.661968	0.0106618	0.00047799	0.0011156	2.33394	0.481725	0.00047799	0.000989832	2.07082	0.00281106	0.000989832	0.000707073	0.714336	3.32302e-05
g__Oscillibacter;s__Oscillibacter sp. CAG:241_62_21	0.000351896	0.000725746	2.06239	0.485669	0.000725746	0.000532253	0.733388	0.158029	0.000351896	0.000532253	1.51253	1.55403e-06	0.000725746	0.000628992	0.866684	0.902629	0.000725746	0.000303068	0.417595	0.0374453	0.000303068	0.000299735	0.989003	0.497795
g__Coprococcus;s__Coprococcus catus	0.00100616	0.000392378	0.389977	0.00447669	0.000392378	0.000613082	1.56248	0.574146	0.00100616	0.000613082	0.609331	0.000264858	0.000392378	0.00063677	1.62285	0.462679	0.000392378	0.000277096	0.706198	0.072535	0.000277096	0.000404615	1.4602	0.0649902
g__Kluyvera;s__Kluyvera ascorbata	8.63191e-05	0.00118007	13.671	2.24356e-09	0.00118007	1.59899e-06	0.001355	7.55336e-22	8.63191e-05	1.59899e-06	0.0185241	3.12777e-32	0.00118007	2.34983e-05	0.0199127	2.65435e-14	0.00118007	2.96e-06	0.00250466	2.7e-15	2.95567e-06	3.37647e-05	11.4237	1.30448e-05
g__Streptococcus;s__Streptococcus salivarius	0.000207841	0.000102665	0.493958	0.453244	0.000102665	9.69646e-05	0.944477	0.000755063	0.000207841	9.69646e-05	0.466532	1.26693e-08	0.000102665	0.000151532	1.47598	0.970752	0.000102665	0.000130963	1.27563	0.757	0.000130963	0.000963442	7.35661	1.9777e-10
g__Eubacterium;s__Eubacterium sp. CAG:192	0.000285992	0.000225451	0.788315	0.830274	0.000225451	0.000151693	0.672841	0.347519	0.000285992	0.000151693	0.53041	0.0163603	0.000225451	0.00041925	1.8596	0.438189	0.000225451	0.000358921	1.59201	0.106948	0.000358921	0.000559288	1.55825	0.0962079
g__Faecalibacterium;s__Faecalibacterium sp. CAG:74_58_120	0.000534027	0.000359227	0.672676	0.839997	0.000359227	0.000295787	0.823399	0.707555	0.000534027	0.000295787	0.55388	0.935365	0.000359227	0.00048482	1.34962	0.766544	0.000359227	0.000428862	1.19385	0.237139	0.000428862	0.000458802	1.06981	0.048993
g__Bacteroides;s__Bacteroides dorei	0.00123605	0.000962536	0.778717	0.869492	0.000962536	0.000935875	0.972301	0.313691	0.00123605	0.000935875	0.757148	0.371913	0.000962536	0.00137828	1.43192	0.999773	0.000962536	0.00252598	2.6243	6.17e-06	0.00252598	0.00074223	0.293838	2.19266e-11
g__Bacteroides;s__Bacteroides finegoldii	0.000490242	0.000293197	0.598065	0.346115	0.000293197	0.000293811	1.0021	0.635875	0.000490242	0.000293811	0.599318	0.158646	0.000293197	0.00044489	1.51738	0.777627	0.000293197	0.000858677	2.92867	1.23e-05	0.000858677	0.000183883	0.214147	1.42071e-12
g__Bacteroides;s__Bacteroides massiliensis	0.00044872	0.000317913	0.708488	0.72368	0.000317913	0.000347225	1.0922	0.000210706	0.00044872	0.000347225	0.773813	1.59e-05	0.000317913	0.0003674	1.15566	0.999773	0.000317913	0.00130112	4.0927	2.04e-05	0.00130112	0.000101081	0.0776878	8.77159e-14
g__Blautia;s__Blautia wexlerae	0.00140622	0.000934064	0.664237	0.00144406	0.000934064	0.000640656	0.68588	0.00718809	0.00140622	0.000640656	0.455587	1.95084e-16	0.000934064	0.000682816	0.731017	0.766544	0.000934064	0.000400105	0.428349	0.00104972	0.000400105	0.00117703	2.94181	2.26461e-11
g__Bifidobacterium;s__Bifidobacterium bifidum	0.000493819	0.000324136	0.656387	0.84108	0.000324136	0.000177655	0.548089	1.22051e-08	0.000493819	0.000177655	0.359758	2.07398e-16	0.000324136	0.000283801	0.875561	0.978506	0.000324136	0.000101159	0.312088	0.00433621	0.000101159	0.000417923	4.13136	0.054338
g__Faecalibacterium;s__Faecalibacterium sp. CAG:82	0.000780739	0.000643868	0.82469	0.987443	0.000643868	0.00074476	1.1567	0.884524	0.000780739	0.00074476	0.953917	0.77507	0.000643868	0.000876968	1.36203	0.584683	0.000643868	0.000502952	0.781141	0.352218	0.000502952	0.000683893	1.35976	0.268831
g__Bacteroides;s__Bacteroides sp. CAG:770	2.86751e-05	4.72712e-05	1.64851	0.710718	4.72712e-05	0.0008321	17.6027	7.78921e-12	2.86751e-05	0.0008321	29.0182	6.3807e-24	4.72712e-05	5.36414e-05	1.13476	0.996897	4.73e-05	8.7e-05	1.84137	0.000840643	8.70437e-05	4.15221e-05	0.477026	9.42798e-08
g__Oscillibacter;s__Oscillibacter sp. ER4	0.00118253	0.00185046	1.56482	0.59231	0.00185046	0.00159997	0.864635	0.400003	0.00118253	0.00159997	1.353	6.84103e-05	0.00185046	0.00193508	1.04573	0.943903	0.00185045	0.00098959	0.534782	0.106948	0.00098959	0.00109839	1.10995	0.77445
g__Eubacterium;s__Eubacterium sp. CAG:156	0.000218711	0.000118615	0.542336	0.831363	0.000118615	0.000187114	1.57749	0.974591	0.000218711	0.000187114	0.855531	0.716806	0.000118615	0.00056059	4.72613	0.381908	0.000118615	0.000431193	3.63523	0.172934	0.000431193	0.000125034	0.289972	0.00181161
g__Ruminococcus;s__Ruminococcus bromii	0.000708356	0.00159962	2.25822	0.4303	0.00159962	0.000884223	0.552769	0.645141	0.000708356	0.000884223	1.24827	0.143222	0.00159962	0.00116528	0.72847	0.960735	0.00159962	0.000929499	0.581074	0.149207	0.000929499	0.00168471	1.81249	0.054338
g__Ruminococcus;s__Ruminococcus sp. CAG:254	0.000519007	0.000233554	0.450002	0.646056	0.000233554	0.00060926	2.60865	0.00240406	0.000519007	0.00060926	1.1739	1.58907e-05	0.000233554	0.00020437	0.875042	0.999773	0.000233554	0.000181452	0.776915	0.391634	0.000181452	0.000159899	0.881222	0.853098
g__Clostridium;s__Clostridium sp. CAG:226	0.000228279	0.000240561	1.0538	0.602644	0.000240561	0.000743223	3.08954	2.32467e-05	0.000228279	0.000743223	3.25576	5.51745e-14	0.000240561	0.000120739	0.501907	0.970752	0.000240561	0.000231733	0.963305	0.037385	0.000231733	0.000141039	0.608628	0.0985129
g__Unclassified;s__Firmicutes bacterium CAG:110	0.000360066	0.000585936	1.6273	0.710718	0.000585936	0.00083553	1.42597	2.21379e-05	0.000360066	0.00083553	2.32049	2.92772e-15	0.000585936	0.000764544	1.30482	0.542547	0.000585936	0.000297821	0.508283	0.10899	0.000297821	0.00042059	1.41222	0.0785948
g__Flavonifractor;s__Flavonifractor plautii	0.000450819	0.000747983	1.65916	0.662954	0.000747983	0.000269423	0.360199	0.000517212	0.000450819	0.000269423	0.59763	8.88837e-06	0.000747983	0.0011386	1.52223	0.132468	0.000747983	0.000396166	0.529646	0.0428965	0.000396166	0.000658905	1.6632	0.610967
g__Tyzzerella;s__Tyzzerella nexilis	0.000659858	0.000936064	1.41858	0.643719	0.000936064	0.000343698	0.367174	1.83924e-08	0.000659858	0.000343698	0.520867	2.03915e-17	0.000936064	0.000796908	0.85134	0.313839	0.000936064	0.00052354	0.559299	0.0144328	0.00052354	0.000628578	1.20063	0.000250737
g__Coprococcus;s__Coprococcus comes	0.00113146	0.00109498	0.967761	0.626422	0.00109498	0.000669134	0.611093	0.00012214	0.00113146	0.000669134	0.591392	1.5151e-11	0.00109498	0.00102199	0.933341	0.999773	0.00109498	0.000642459	0.586732	0.000320413	0.000642459	0.00152848	2.37911	6.84523e-09
g__Clostridioides;s__Clostridioides difficile	0.00146725	0.00138419	0.943391	0.575041	0.00138419	0.000909734	0.657233	2.85778e-08	0.00146725	0.000909734	0.620028	7.16765e-16	0.00138419	0.00156161	1.12818	0.325362	0.00138419	0.0010158	0.733863	0.00213923	0.0010158	0.00177825	1.75058	6.07876e-10
g__Prevotella;s__Prevotella multisaccharivorax	7.43127e-05	0.000148734	2.00147	0.594345	0.000148734	0.000656044	4.41085	1.57122e-09	7.43127e-05	0.000656044	8.82816	6.36296e-23	0.000148734	4.14259e-05	0.278523	0.978506	0.000148734	0.000183479	1.2336	0.261161	0.000183479	5.01598e-05	0.273382	0.00292183
g__Ruthenibacterium;s__Ruthenibacterium lactatiformans	0.000301103	0.000482788	1.6034	0.73284	0.000482788	0.000130664	0.270645	3.95955e-05	0.000301103	0.000130664	0.433951	2.10621e-08	0.000482788	0.000737236	1.52704	0.047529	0.000482788	0.000112642	0.233315	0.000213871	0.000112642	0.00027108	2.40657	2.13264e-06
g__Eubacterium;s__[Eubacterium] hallii	0.00126491	0.00034935	0.276186	4.3243e-05	0.00034935	0.00049527	1.41769	0.920467	0.00126491	0.00049527	0.391547	5.69246e-10	0.00034935	0.000365189	1.04534	0.584683	0.00034935	0.000261588	0.748785	0.0233027	0.000261588	0.00055103	2.10648	6.54997e-07
g__Bacteroides;s__Bacteroides thetaiotaomicron	0.000544966	0.000457811	0.840073	0.296019	0.000457811	0.000946307	2.06702	1.06043e-09	0.000544966	0.000946307	1.73645	3.30386e-13	0.000457811	0.000760198	1.6605	0.542547	0.000457811	0.000782663	1.70958	4.13e-05	0.000782663	0.000401272	0.5127	2.50501e-09
g__Bacteroides;s__Bacteroides xylanisolvens	0.000841302	0.000662611	0.787602	0.0777368	0.000662611	0.000779052	1.17573	0.0187671	0.000841302	0.000779052	0.926008	0.9256	0.000662611	0.000951959	1.43668	0.320828	0.000662611	0.000934936	1.41099	0.00630298	0.000934936	0.000598941	0.640622	0.000212149
g__Catenibacterium;s__Catenibacterium mitsuokai	0.000220592	0.00015768	0.714805	0.308723	0.00015768	0.000530908	3.36699	2.95246e-06	0.000220592	0.000530908	2.40674	1.08626e-09	0.00015768	0.000138548	0.878664	0.902629	0.00015768	0.000139698	0.885958	0.410995	0.000139698	0.000146379	1.04782	0.0609254
g__Ruminococcus;s__Ruminococcus sp. CAG:108-related_41_35	0.000376073	0.000922785	2.45374	0.480129	0.000922785	0.000292123	0.316566	0.256151	0.000376073	0.000292123	0.77677	0.696675	0.000922785	0.000681951	0.739014	0.542547	0.000922785	0.000529682	0.574004	0.126473	0.000529682	0.000913374	1.72438	0.134467
g__Unclassified;s__Clostridiales bacterium 59_14	0.000660806	0.000806545	1.22055	0.435642	0.000806545	0.000910233	1.12856	0.574323	0.000660806	0.000910233	1.37746	0.00589061	0.000806545	0.00112463	1.39438	0.584683	0.000806545	0.000493335	0.611664	0.000719959	0.000493335	0.000824548	1.67138	2.20041e-05
g__Unclassified;s__Firmicutes bacterium CAG:65_45_313	0.000269742	0.000153455	0.568897	0.28479	0.000153455	0.000570279	3.71626	6.49711e-08	0.000269742	0.000570279	2.11417	1.40911e-10	0.000153455	0.000328503	2.14071	0.542547	0.000153455	0.00020822	1.35688	0.960606	0.00020822	0.000149396	0.717489	0.0701647
g__Coprococcus;s__uncultured Coprococcus sp.	0.000363901	0.000285412	0.784313	0.961028	0.000285412	0.000141702	0.496482	0.00199812	0.000363901	0.000141702	0.389398	1.07615e-06	0.000285412	0.000240592	0.842962	0.999773	0.000285412	0.000130685	0.457881	0.00616732	0.000130685	0.000183327	1.40282	0.00102418
g__Unclassified;s__Firmicutes bacterium CAG:170	0.000352219	0.000537419	1.52581	0.40164	0.000537419	0.00133415	2.48252	0.000408196	0.000352219	0.00133415	3.78785	1.92688e-13	0.000537419	0.000466346	0.86775	0.970752	0.000537419	0.000351612	0.65426	0.0319038	0.000351612	0.000362794	1.0318	0.0244243
g__Bacteroides;s__Bacteroides eggerthii	0.000252895	0.000394584	1.56027	0.307478	0.000394584	0.00027798	0.704488	0.225606	0.000252895	0.00027798	1.09919	0.581869	0.000394584	0.000335072	0.849178	0.775489	0.000394584	0.000798879	2.02461	4.13e-05	0.000798879	0.00014152	0.177148	1.09971e-11
g__Shigella;s__Shigella sonnei	0.000475682	0.000953403	2.00429	0.00282518	0.000953403	6.42342e-05	0.0673736	1.77527e-15	0.000475682	6.42342e-05	0.135036	1.26403e-19	0.000953403	0.000473123	0.496246	3.26249e-06	0.000953403	9.19e-05	0.0964409	4.27e-09	9.1947e-05	0.000702496	7.64023	0.000100052
g__Unclassified;s__Firmicutes bacterium CAG:102	0.000456288	0.000470912	1.03205	0.674842	0.000470912	0.000578183	1.22779	0.0272472	0.000456288	0.000578183	1.26714	0.0163603	0.000470912	0.000474258	1.00711	0.978506	0.000470912	0.000635244	1.34896	0.597719	0.000635244	0.000289215	0.455282	0.0275198
g__Unclassified;s__uncultured bacterium	0.00198749	0.00211508	1.0642	0.340902	0.00211508	0.00336737	1.59208	8.7223e-08	0.00198749	0.00336737	1.69428	1.20905e-18	0.00211508	0.00211498	0.999952	0.999773	0.00211508	0.00250207	1.18296	0.960606	0.00250207	0.00211534	0.845437	0.928888
g__Faecalibacterium;s__uncultured Faecalibacterium sp.	0.00177683	0.00155225	0.873604	0.5103	0.00155225	0.00101964	0.656882	0.00416124	0.00177683	0.00101964	0.573855	2.90286e-10	0.00155225	0.00201568	1.29855	0.481725	0.00155225	0.000901871	0.58101	0.0233027	0.000901871	0.00183516	2.03484	6.93122e-05
g__Unclassified;s__Firmicutes bacterium CAG:227	0.000416929	9.6712e-05	0.231963	0.038313	9.6712e-05	0.000272563	2.8183	0.205463	0.000416929	0.000272563	0.65374	0.0597544	9.6712e-05	0.000199208	2.05981	0.116889	9.67e-05	0.000163683	1.69248	0.267061	0.000163683	0.000344771	2.10633	0.000628076
g__Prevotella;s__Prevotella bivia	0.000176967	0.000243701	1.3771	0.780338	0.000243701	0.000892627	3.66279	1.83444e-11	0.000176967	0.000892627	5.04402	3.8843e-26	0.000243701	0.000211153	0.86644	0.879581	0.000243701	0.000302725	1.2422	0.00383283	0.000302725	0.000245511	0.811004	3.70167e-06
g__Bacteroides;s__Bacteroides faecis	0.000251321	0.000149937	0.596597	0.942907	0.000149937	0.00180168	12.0162	8.29924e-14	0.000251321	0.00180168	7.16883	3.8843e-26	0.000149937	0.000127741	0.851963	0.902629	0.000149937	0.000539055	3.5952	0.00637229	0.000539055	0.000193023	0.358077	1.8016e-06
g__Oscillibacter;s__Oscillibacter sp. 57_20	0.000393179	0.000458065	1.16503	0.970698	0.000458065	0.000943258	2.05922	3.13576e-05	0.000393179	0.000943258	2.39906	2.43236e-13	0.000458065	0.000515933	1.12633	0.970752	0.000458065	0.000595803	1.30069	0.268675	0.000595803	0.000302721	0.508088	0.00120798
g__Subdoligranulum;s__Subdoligranulum sp. 4_3_54A2FAA	0.000155649	0.000223205	1.43403	0.766325	0.000223205	5.60635e-05	0.251175	1.90944e-05	0.000155649	5.60635e-05	0.360193	1.28078e-09	0.000223205	0.000436947	1.95761	0.0643157	0.000223205	5.1e-05	0.228346	0.000308258	5.0968e-05	0.000162468	3.18765	3.03196e-05
g__Paeniclostridium;s__Paeniclostridium sordellii	0.00012542	0.000160983	1.28355	0.961028	0.000160983	0.000138527	0.860507	0.0103124	0.00012542	0.000138527	1.10451	9.70029e-06	0.000160983	0.000160275	0.995603	0.756782	0.000160983	7.72e-05	0.479779	0.0604676	7.72364e-05	0.000445738	5.77109	1.11131e-07
g__Lachnoclostridium;s__[Clostridium] symbiosum	0.000134813	0.000175648	1.3029	0.0377973	0.000175648	7.62448e-05	0.434077	1.36106e-09	0.000134813	7.62448e-05	0.565559	1.87334e-13	0.000175648	0.000364394	2.07457	0.902629	0.000175648	0.000139321	0.793183	0.0967173	0.000139321	0.000133248	0.956414	0.591412
g__Unclassified;s__Firmicutes bacterium CAG:129_59_24	0.000656204	0.00100558	1.53242	0.642557	0.00100558	0.000963677	0.958331	0.179535	0.000656204	0.000963677	1.46856	4.04116e-06	0.00100558	0.00106622	1.06031	0.960735	0.00100558	0.000564892	0.561758	0.168569	0.000564892	0.000599544	1.06134	0.774094
g__Clostridium;s__Clostridium sp. CAG:413	0.000150819	0.000295308	1.95803	0.308723	0.000295308	0.000287179	0.972474	0.0400863	0.000150819	0.000287179	1.90413	3.47579e-08	0.000295308	0.000183209	0.620399	0.970752	0.000295308	9.63e-05	0.325958	0.00718438	9.62579e-05	0.000226458	2.35262	0.000372663
g__Unclassified;s__Firmicutes bacterium CAG:65	0.000177846	9.60369e-05	0.54	0.215689	9.60369e-05	0.000384738	4.00614	2.8353e-08	0.000177846	0.000384738	2.16332	6.26964e-11	9.60369e-05	0.000216768	2.25713	0.667396	9.6e-05	0.000114155	1.18866	0.960205	0.000114155	0.000100463	0.880056	0.0311012
g__Bacteroides;s__Bacteroides sp. CAG:530	0.000144875	0.000111454	0.769315	0.296615	0.000111454	0.000763749	6.85258	1.34426e-13	0.000144875	0.000763749	5.27179	8.21395e-24	0.000111454	9.37918e-05	0.841527	0.978506	0.000111454	0.000296889	2.66377	5.56e-05	0.000296889	9.86704e-05	0.332348	1.8661e-08
g__Bacteroides;s__uncultured Bacteroides sp.	0.000397559	0.000281866	0.708992	0.249469	0.000281866	0.000409166	1.45163	1.36791e-05	0.000397559	0.000409166	1.0292	0.000183941	0.000281866	0.000270139	0.958395	0.970752	0.000281866	0.00106137	3.76552	9.99e-06	0.00106137	0.000168698	0.158944	1.97457e-12
g__Paraprevotella;s__Paraprevotella clara	0.000185853	0.000110034	0.59205	0.308958	0.000110034	0.0002002	1.81943	1.51118e-05	0.000185853	0.0002002	1.07719	0.000353731	0.000110034	0.000150831	1.37077	0.477629	0.000110034	0.000548779	4.98735	0.00038565	0.000548779	0.000126828	0.231109	1.21657e-07
g__Bacteroides;s__Bacteroides fluxus	0.00018333	9.80326e-05	0.534734	0.435642	9.80326e-05	0.000144687	1.47591	0.00170968	0.00018333	0.000144687	0.78922	0.000913985	9.80326e-05	0.000147286	1.50242	0.999773	9.8e-05	0.000355653	3.6279	5.75e-06	0.000355653	7.47082e-05	0.210059	1.28466e-11
g__Unclassified;s__Clostridiales bacterium 52_15	0.000951389	0.00118258	1.243	0.263711	0.00118258	0.000908374	0.768129	0.0587244	0.000951389	0.000908374	0.954787	0.542911	0.00118258	0.00139235	1.17739	0.777627	0.00118258	0.000551018	0.465945	0.000112549	0.000551018	0.00133754	2.4274	1.43795e-07
g__Eubacterium;s__Eubacterium ramulus	0.000556508	0.000521443	0.936992	0.161633	0.000521443	0.00027945	0.535916	1.45861e-05	0.000556508	0.00027945	0.502149	1.36913e-15	0.000521443	0.000487785	0.935452	0.325362	0.000521443	0.000331748	0.63621	0.0178331	0.000331748	0.000491536	1.48166	2.38048e-06
g__Blautia;s__uncultured Blautia sp.	0.00156487	0.00105137	0.671862	0.0147514	0.00105137	0.000899824	0.855855	0.0816171	0.00156487	0.000899824	0.575017	4.00848e-10	0.00105137	0.001203	1.14422	0.412041	0.00105137	0.0006639	0.63146	0.00069699	0.0006639	0.00143667	2.16398	4.7076e-11
g__Prevotella;s__Prevotella corporis	2.73136e-05	0.000130189	4.76647	0.942907	0.000130189	0.000173208	1.33043	4.35973e-10	2.73136e-05	0.000173208	6.34147	1.13349e-25	0.000130189	0.000105825	0.812855	0.902629	0.000130189	3.14e-05	0.241371	0.197452	3.1424e-05	0.000116063	3.69344	0.000488308
g__Coprobacillus;s__Coprobacillus sp. CAG:235	0.000287199	0.00016232	0.565182	0.091669	0.00016232	4.82351e-05	0.297161	0.000785758	0.000287199	4.82351e-05	0.16795	9.06171e-15	0.00016232	0.000234565	1.44508	0.545348	0.00016232	6.85e-05	0.42195	0.292486	6.84909e-05	0.00033791	4.93366	1.471e-05
g__Unclassified;s__Clostridiales bacterium 41_12_two_minus	0.00058151	0.000669507	1.15132	0.834574	0.000669507	0.000432233	0.6456	0.0342899	0.00058151	0.000432233	0.743295	6.95251e-05	0.000669507	0.000681883	1.01848	0.34669	0.000669507	0.000438386	0.65479	0.143944	0.000438386	0.000734977	1.67655	0.041747
g__Lachnospira;s__Lachnospira pectinoschiza	0.000368312	0.000278992	0.757487	0.0249618	0.000278992	0.000230375	0.82574	0.333379	0.000368312	0.000230375	0.625488	0.000820417	0.000278992	0.000240753	0.862941	0.864899	0.000278992	0.000592099	2.12228	0.00407708	0.000592099	0.000296054	0.500007	0.00118955
g__Unclassified;s__Firmicutes bacterium CAG:41	0.000188411	0.00010384	0.551135	0.0439312	0.00010384	6.45024e-05	0.621172	0.00650776	0.000188411	6.45024e-05	0.342349	2.03787e-13	0.00010384	0.000198163	1.90835	0.0282954	0.00010384	7.41e-05	0.713653	0.908905	7.41056e-05	0.000476918	6.43565	1.28659e-07
g__Eubacterium;s__uncultured Eubacterium sp.	0.000611121	0.000459336	0.751629	0.071226	0.000459336	0.000440171	0.958275	0.335356	0.000611121	0.000440171	0.720268	1.38545e-05	0.000459336	0.000402824	0.876971	0.996897	0.000459336	0.000234612	0.510763	0.000197283	0.000234612	0.000582553	2.48305	4.01913e-10
g__Unclassified;s__Ruminococcaceae bacterium cv2	0.000127231	0.000223176	1.75409	0.215689	0.000223176	7.6679e-05	0.343581	0.000364169	0.000127231	7.6679e-05	0.602674	0.00418436	0.000223176	0.000385771	1.72855	0.424281	0.000223176	5.34e-05	0.239301	5.56e-05	5.34062e-05	0.000187043	3.50227	1.471e-05
g__Bacteroides;s__Bacteroides intestinalis	0.00013208	0.000106638	0.807378	0.458847	0.000106638	0.00036578	3.4301	2.2949e-11	0.00013208	0.00036578	2.76939	1.5053e-18	0.000106638	0.000172948	1.62183	0.975153	0.000106638	0.0003955	3.70881	7.19e-07	0.0003955	0.000154322	0.390195	5.16319e-11
g__Bacteroides;s__Bacteroides mediterraneensis	0.000275957	0.000182221	0.660323	0.1325	0.000182221	0.000277812	1.52459	4.2513e-06	0.000275957	0.000277812	1.00672	8.09717e-05	0.000182221	0.000132629	0.727845	0.999773	0.000182221	0.000839274	4.6058	3.17e-05	0.000839274	9.85634e-05	0.117439	1.19187e-08
g__Parasutterella;s__Parasutterella excrementihominis	0.000103838	0.00025371	2.44333	0.307478	0.00025371	0.00011093	0.43723	0.0308433	0.000103838	0.00011093	1.0683	0.190857	0.00025371	0.00021414	0.844037	0.970752	0.00025371	0.000282706	1.11429	0.947401	0.000282706	0.000113617	0.401892	0.115849
g__Roseburia;s__Roseburia sp. CAG:18_43_25	0.000476827	0.000614421	1.28856	0.114161	0.000614421	0.00032614	0.530808	0.0148828	0.000476827	0.00032614	0.683979	0.493387	0.000614421	0.000403265	0.656333	0.346512	0.000614421	0.000715979	1.16529	0.559501	0.000715979	0.000218226	0.304794	0.00181161
g__Eubacterium;s__Eubacterium rectale CAG:36	0.0006222	0.000324522	0.521571	0.311564	0.000324522	0.00040622	1.25175	0.351195	0.0006222	0.00040622	0.652877	0.353743	0.000324522	0.000477806	1.47234	0.797303	0.000324522	0.000309735	0.954434	0.750318	0.000309735	0.000828783	2.67578	0.00050334
g__Unclassified;s__Firmicutes bacterium CAG:114	0.000701777	0.000317762	0.452796	0.311564	0.000317762	0.000507634	1.59753	0.0679016	0.000701777	0.000507634	0.723356	0.902035	0.000317762	0.000413874	1.30247	0.879581	0.000317762	0.00011581	0.364457	0.00227759	0.00011581	0.000440176	3.80083	0.000544648
g__Prevotella;s__Prevotella sp. CAG:891	7.59543e-05	5.97508e-05	0.786669	0.509364	5.97508e-05	0.000464792	7.77884	4.72558e-11	7.59543e-05	0.000464792	6.11937	1.47741e-20	5.97508e-05	2.418e-05	0.40468	0.970752	5.98e-05	6.93e-05	1.1603	0.0049993	6.93291e-05	9.47404e-05	1.36653	6.17534e-05
g__Unclassified;s__Firmicutes bacterium CAG:137	0.000164595	0.000205867	1.25075	0.98158	0.000205867	0.000232525	1.12949	0.0400863	0.000164595	0.000232525	1.41271	0.0001905	0.000205867	0.000196306	0.953556	0.777627	0.000205867	8.16e-05	0.396447	0.0731546	8.16155e-05	9.66992e-05	1.18481	0.257787
g__Roseburia;s__Roseburia sp. CAG:18	0.000436209	0.000512244	1.17431	0.161633	0.000512244	0.000288804	0.563801	0.0205686	0.000436209	0.000288804	0.662076	0.853323	0.000512244	0.000370052	0.722414	0.481725	0.000512244	0.000642791	1.25485	0.690142	0.000642791	0.000253731	0.394733	0.0275198
g__Parabacteroides;s__Parabacteroides distasonis	0.000358158	0.000276397	0.771716	0.619471	0.000276397	0.000619289	2.24058	2.0075e-08	0.000358158	0.000619289	1.72909	1.55526e-11	0.000276397	0.000332366	1.2025	0.970752	0.000276397	0.000789136	2.85509	1.74e-06	0.000789136	0.000215367	0.272914	1.73869e-12
g__Blautia;s__Blautia sp. CAG:37_48_57	0.00045414	0.000194332	0.427913	0.0239283	0.000194332	0.000113963	0.586434	0.00512565	0.00045414	0.000113963	0.250943	1.10706e-14	0.000194332	0.000156387	0.804739	0.999773	0.000194332	0.000152223	0.783315	0.248976	0.000152223	0.000326303	2.14358	1.53771e-06
g__Unclassified;s__Clostridiales bacterium KLE1615	0.000417429	0.00022974	0.550369	0.00606539	0.00022974	0.000217825	0.948137	0.0189992	0.000417429	0.000217825	0.521825	6.48734e-12	0.00022974	0.000310777	1.35273	0.143199	0.00022974	0.000196997	0.857477	0.0383864	0.000196997	0.000273838	1.39006	0.000122916
g__Lachnoclostridium;s__[Clostridium] clostridioforme	0.000491908	0.000571831	1.16248	0.524907	0.000571831	0.000302795	0.529518	1.85287e-08	0.000491908	0.000302795	0.615552	1.23033e-13	0.000571831	0.000698975	1.22235	0.515287	0.000571831	0.000592831	1.03672	0.563809	0.000592831	0.000530045	0.894092	0.473559
g__Prevotella;s__Prevotella buccae	4.30482e-05	4.69207e-05	1.08996	0.766325	4.69207e-05	0.000323059	6.88521	2.15478e-10	4.30482e-05	0.000323059	7.50458	1.01328e-19	4.69207e-05	2.55488e-05	0.54451	0.775489	4.69e-05	0.000162743	3.46847	0.135637	0.000162743	3.07096e-05	0.1887	0.0791096
g__Unclassified;s__Firmicutes bacterium CAG:24	0.000140533	0.000138108	0.982745	0.760738	0.000138108	8.1783e-05	0.592168	0.00118411	0.000140533	8.1783e-05	0.58195	1.63458e-06	0.000138108	0.000297452	2.15376	0.0279421	0.000138108	0.000142887	1.0346	0.69228	0.000142887	0.000277949	1.94524	0.0496715
g__Vibrio;s__Vibrio parahaemolyticus	0.00065081	0.000590074	0.906676	0.458847	0.000590074	0.000526	0.891413	0.0111875	0.00065081	0.000526	0.808223	1.07692e-06	0.000590074	0.000702592	1.19069	0.227546	0.000590074	0.000419142	0.710321	0.000962137	0.000419142	0.000727208	1.73499	4.71316e-09
g__Collinsella;s__Collinsella sp. TF06-26	0.000388908	0.000146687	0.377175	0.276534	0.000146687	0.000193378	1.31831	0.610798	0.000388908	0.000193378	0.497234	0.123267	0.000146687	0.00010925	0.744786	0.999773	0.000146687	3.89e-05	0.265135	0.00278084	3.88917e-05	0.00036488	9.38195	1.15553e-05
g__Salmonella;s__Salmonella enterica	0.000258228	0.000501718	1.94293	0.00211776	0.000501718	2.70717e-05	0.053958	2.79703e-17	0.000258228	2.70717e-05	0.104836	1.35363e-22	0.000501718	0.000199319	0.397273	9.62575e-07	0.000501718	4.19e-05	0.0835897	1.84e-10	4.19384e-05	0.000316545	7.54786	0.000205642
g__Bilophila;s__Bilophila wadsworthia	0.000319449	0.000289713	0.906914	0.987443	0.000289713	0.000298494	1.03031	0.304126	0.000319449	0.000298494	0.934405	0.108856	0.000289713	0.000423473	1.4617	0.76781	0.000289713	0.000400023	1.38076	0.823672	0.000400023	0.000177031	0.442552	0.00028501
g__Prevotella;s__Prevotella sp. P3-122	0.00012506	9.75167e-05	0.779756	0.710718	9.75167e-05	0.000709092	7.27149	1.90002e-12	0.00012506	0.000709092	5.66999	1.43991e-23	9.75167e-05	7.08943e-05	0.726997	0.970752	9.75e-05	0.000287965	2.95298	0.00136474	0.000287965	8.92684e-05	0.309997	6.49985e-07
g__Unclassified;s__Firmicutes bacterium CAG:56	0.000123982	0.000164649	1.32801	0.728362	0.000164649	4.5854e-05	0.278496	0.0288117	0.000123982	4.5854e-05	0.369844	7.15596e-06	0.000164649	0.000145031	0.880849	0.970752	0.000164649	6.1e-05	0.370777	0.468846	6.10481e-05	0.000486037	7.96155	0.0132996
g__Bacteroides;s__Bacteroides sp. D20	0.000192177	0.000111191	0.578588	0.246662	0.000111191	0.000186774	1.67975	0.00273655	0.000192177	0.000186774	0.971885	0.177723	0.000111191	0.000178097	1.60171	0.996897	0.000111191	0.000281361	2.53042	0.00220658	0.000281361	7.6256e-05	0.271026	5.23352e-08
g__Bacteroides;s__Bacteroides sp. 2_2_4	0.000168509	0.000135023	0.801279	0.636653	0.000135023	0.000162415	1.20287	0.141648	0.000168509	0.000162415	0.963839	0.206727	0.000135023	0.000175814	1.30211	0.970752	0.000135023	0.000262763	1.94606	0.000804534	0.000262763	8.97904e-05	0.341717	8.67624e-11
g__Prevotella;s__Prevotella histicola	9.45148e-05	6.83692e-05	0.72337	0.424726	6.83692e-05	0.000452296	6.6155	1.85907e-11	9.45148e-05	0.000452296	4.78545	8.76401e-21	6.83692e-05	4.1887e-05	0.612659	0.970752	6.84e-05	0.000115616	1.69105	0.0877728	0.000115616	0.000123665	1.06963	0.0785746
g__Eubacterium;s__Eubacterium sp. 41_20	0.000541286	0.000260054	0.480438	0.18267	0.000260054	0.000304931	1.17256	0.249712	0.000541286	0.000304931	0.563344	0.156247	0.000260054	0.000438262	1.68527	0.686937	0.000260054	0.00032123	1.23524	0.888075	0.00032123	0.000785555	2.44546	0.00136399
g__Holdemania;s__Holdemania filiformis	0.000136867	0.000228533	1.66975	0.151187	0.000228533	9.7962e-05	0.428655	8.88842e-05	0.000136867	9.7962e-05	0.715745	8.94396e-05	0.000228533	0.000201839	0.883191	0.970752	0.000228533	0.000102227	0.447316	0.00506648	0.000102227	0.00023504	2.29921	0.00307555
g__Unclassified;s__butyrate-producing bacterium SS3_4	0.000265369	0.000389134	1.46639	0.038313	0.000389134	0.000142688	0.36668	3.54102e-10	0.000265369	0.000142688	0.537697	2.92803e-10	0.000389134	0.000426587	1.09625	0.970752	0.000389134	0.000484863	1.246	0.748237	0.000484863	0.000279253	0.575943	0.00041305
g__Blautia;s__Blautia sp. Marseille-P3087	0.000325525	0.000138567	0.425673	0.0239283	0.000138567	0.000128397	0.926604	0.068579	0.000325525	0.000128397	0.39443	2.61315e-10	0.000138567	0.000166693	1.20297	0.481725	0.000138567	7.01e-05	0.50593	0.00125204	7.01053e-05	0.000177601	2.53334	6.70067e-10
g__Shigella;s__Shigella flexneri	0.000182092	0.000348488	1.9138	0.00236257	0.000348488	2.6895e-05	0.0771763	1.28276e-15	0.000182092	2.6895e-05	0.1477	3.67967e-19	0.000348488	0.000173395	0.497563	2.08659e-06	0.000348488	3.33e-05	0.0956277	2.95e-09	3.33252e-05	0.000264842	7.9472	0.000122765
g__Faecalibacterium;s__Faecalibacterium sp. CAG:82-related_59_9	0.000275643	0.000356774	1.29433	0.0846404	0.000356774	0.000172391	0.483193	4.98417e-05	0.000275643	0.000172391	0.625412	0.000558562	0.000356774	0.00050311	1.41017	0.66874	0.000356774	0.000179393	0.50282	0.00308917	0.000179393	0.000467504	2.60603	0.00363928
g__Bacteroides;s__Bacteroides sp. CAG:98	0.000142757	9.48252e-05	0.664243	0.781918	9.48252e-05	6.62655e-05	0.698817	0.592427	0.000142757	6.62655e-05	0.464185	0.955803	9.48252e-05	0.000113866	1.2008	0.999773	9.48e-05	0.00039708	4.1875	1.19e-05	0.00039708	3.59594e-05	0.0905595	8.77159e-14
g__Unclassified;s__Lachnospiraceae bacterium TF01-11	0.000106848	0.000150676	1.4102	0.145503	0.000150676	7.89919e-05	0.52425	0.735611	0.000106848	7.89919e-05	0.739295	0.0116156	0.000150676	8.98529e-05	0.596332	0.827688	0.000150676	0.000143239	0.950639	0.0454545	0.000143239	9.71473e-05	0.67822	0.0785948
g__Ruminiclostridium;s__[Clostridium] leptum	0.000294097	0.000256682	0.872778	0.914783	0.000256682	0.000196914	0.767154	0.0135637	0.000294097	0.000196914	0.669555	2.46297e-05	0.000256682	0.000352108	1.37177	0.0282954	0.000256682	0.000174299	0.679049	0.00203168	0.000174299	0.000319974	1.83577	2.36804e-08
g__Prevotella;s__Prevotella sp. KHD1	0.000258231	0.000233277	0.903367	0.838913	0.000233277	0.00107213	4.59596	1.74974e-11	0.000258231	0.00107213	4.15184	2.58564e-22	0.000233277	0.000179704	0.770347	0.902629	0.000233277	0.00047862	2.05172	0.00506648	0.00047862	0.000205284	0.428907	5.01371e-05
g__Bacteroides;s__Bacteroides clarus	0.00021147	0.00012362	0.584577	0.4303	0.00012362	0.000149003	1.20532	0.0538532	0.00021147	0.000149003	0.704604	0.393485	0.00012362	0.000127004	1.02737	0.999773	0.00012362	0.000327936	2.65277	0.000479418	0.000327936	7.57682e-05	0.231046	9.18534e-10
g__Dorea;s__Dorea formicigenerans	0.000608812	0.000427549	0.702268	0.0401184	0.000427549	0.000345631	0.8084	0.000926291	0.000608812	0.000345631	0.567714	1.30148e-13	0.000427549	0.000496754	1.16186	0.766544	0.000427549	0.000379814	0.888351	0.106016	0.000379814	0.00073044	1.92315	4.69774e-07
g__Shigella;s__Shigella dysenteriae	0.000161689	0.000301787	1.86646	0.00714667	0.000301787	2.10761e-05	0.0698377	2.07479e-15	0.000161689	2.10761e-05	0.130349	2.69259e-19	0.000301787	0.000151	0.500352	3.26249e-06	0.000301787	2.81e-05	0.0930337	4.27e-09	2.80763e-05	0.000242515	8.63771	0.000295858
g__Clostridium;s__Clostridium sp. ATCC BAA-442	0.000157068	0.000242643	1.54483	0.73284	0.000242643	9.79552e-05	0.4037	0.00112714	0.000157068	9.79552e-05	0.623649	6.28139e-06	0.000242643	0.000334652	1.37919	0.325362	0.000242643	0.00015193	0.626147	0.0713114	0.00015193	0.000159228	1.04803	0.594645
g__Angelakisella;s__Angelakisella massiliensis	0.000155693	0.000175402	1.12659	0.961028	0.000175402	0.000451079	2.57169	3.72398e-05	0.000155693	0.000451079	2.89723	1.87195e-09	0.000175402	0.000174771	0.996401	0.766544	0.000175402	0.000145905	0.831834	0.0397164	0.000145905	0.00021954	1.50467	0.00119872
g__Clostridium;s__Clostridium sp. CAG:91	0.000182666	0.000113857	0.623307	0.0560438	0.000113857	0.000219041	1.92383	0.000156727	0.000182666	0.000219041	1.19914	0.0434412	0.000113857	0.00018724	1.64452	0.462679	0.000113857	0.00016053	1.40993	0.319991	0.00016053	6.41121e-05	0.399377	0.0277955
g__Oscillibacter;s__uncultured Oscillibacter sp.	0.000138128	0.000177114	1.28224	0.642557	0.000177114	0.000230792	1.30307	0.076288	0.000138128	0.000230792	1.67085	1.80072e-05	0.000177114	0.000273556	1.54452	0.72784	0.000177114	0.000111425	0.629112	0.0672155	0.000111425	0.000140519	1.26111	0.695935
g__Prevotella;s__Prevotella melaninogenica	4.69101e-05	7.84679e-05	1.67273	0.917586	7.84679e-05	0.000202061	2.57507	2.36243e-13	4.69101e-05	0.000202061	4.3074	5.74653e-28	7.84679e-05	6.73057e-05	0.857749	0.970752	7.85e-05	0.000125726	1.60226	0.000112549	0.000125726	8.21039e-05	0.653038	1.18183e-08
g__Bacteroides;s__Bacteroides sp. 43_108	0.000208154	0.000149142	0.716498	0.114161	0.000149142	0.00021468	1.43944	7.3115e-06	0.000208154	0.00021468	1.03135	0.00319987	0.000149142	0.000162539	1.08983	0.944126	0.000149142	0.000557482	3.73793	1.19e-05	0.000557482	9.23339e-05	0.165627	1.73667e-10
g__Clostridium;s__Clostridium sp. SS2_1	0.000114827	8.31256e-05	0.72392	0.0869088	8.31256e-05	4.4491e-05	0.535227	0.393247	0.000114827	4.4491e-05	0.387461	2.53978e-08	8.31256e-05	9.38888e-05	1.12948	0.766544	8.31e-05	0.000103579	1.24606	0.960606	0.000103579	0.000283327	2.73536	0.000647161
g__Lachnospira;s__uncultured Lachnospira sp.	0.000208987	7.52014e-05	0.359838	0.000228167	7.52014e-05	9.78599e-05	1.3013	0.827777	0.000208987	9.78599e-05	0.468259	7.78338e-09	7.52014e-05	0.000122836	1.63343	0.190102	7.52e-05	6.44e-05	0.856398	0.331477	6.44023e-05	8.41087e-05	1.30599	0.0411668
g__Sinorhizobium;s__Sinorhizobium sp. GL28	5.04009e-05	2.90128e-05	0.57564	0.943461	2.90128e-05	0.00038378	13.228	1.59535e-13	5.04009e-05	0.00038378	7.61455	3.8843e-26	2.90128e-05	2.74339e-05	0.945581	0.879581	2.9e-05	9.9e-05	3.41254	0.208074	9.90073e-05	3.28881e-05	0.332179	0.0533711
g__Lachnoclostridium;s__Lachnoclostridium sp. An196	0.000206263	0.000194668	0.943786	0.913113	0.000194668	0.00031625	1.62456	0.0388313	0.000206263	0.00031625	1.53323	0.000612746	0.000194668	0.000258131	1.32601	0.902629	0.000194668	0.000495671	2.54624	1.99e-05	0.000495671	0.000203665	0.410886	1.19187e-08
g__Clostridium;s__Clostridium sp. M62_1	0.000188969	0.000216034	1.14322	0.276534	0.000216034	0.000134006	0.620302	3.97378e-06	0.000188969	0.000134006	0.709144	9.84861e-08	0.000216034	0.000222273	1.02888	0.766544	0.000216034	0.000181597	0.840594	0.0276228	0.000181597	0.000238684	1.31436	0.0314117
g__Bacteroides;s__Bacteroides oleiciplenus	0.000134144	0.000123716	0.922259	0.954494	0.000123716	0.000166898	1.34905	0.000906205	0.000134144	0.000166898	1.24417	1.15515e-06	0.000123716	0.00012332	0.996799	0.999773	0.000123716	0.000326558	2.63958	2.97e-06	0.000326558	7.19537e-05	0.22034	1.98586e-13
g__Parabacteroides;s__Parabacteroides sp. SN4	0.000153065	0.000107206	0.700396	0.424726	0.000107206	0.000233557	2.17858	3.54962e-09	0.000153065	0.000233557	1.52587	6.41993e-14	0.000107206	0.000174411	1.62687	0.677792	0.000107206	0.000259304	2.41873	0.000251273	0.000259304	0.000112281	0.433009	1.83685e-08
g__Ruminococcus;s__Ruminococcus sp. JC304	0.000346925	0.000183189	0.528035	0.000228167	0.000183189	0.000176885	0.965587	0.563058	0.000346925	0.000176885	0.509864	5.08701e-08	0.000183189	0.000120302	0.656712	0.766544	0.000183189	7.71e-05	0.421046	0.00220658	7.71308e-05	0.000247925	3.21434	2.55185e-12
g__Unclassified;s__Candidatus Saccharibacteria oral taxon TM7x	7.37599e-05	0.000191722	2.59926	0.000926386	0.000191722	1.61209e-05	0.0840847	1.50088e-14	7.37599e-05	1.61209e-05	0.218558	2.54827e-17	0.000191722	0.000112702	0.587843	0.143199	0.000191722	3.79e-05	0.197574	1.03e-07	3.78792e-05	0.000246614	6.51056	2.46134e-12
g__Streptococcus;s__Streptococcus parasanguinis	7.05773e-05	9.07626e-05	1.286	0.161633	9.07626e-05	2.6979e-05	0.297249	7.53031e-08	7.05773e-05	2.6979e-05	0.382263	1.01318e-07	9.07626e-05	9.6779e-05	1.06629	0.978506	9.08e-05	4.92e-05	0.542384	0.0373268	4.92282e-05	0.000368042	7.47626	1.9777e-10
g__Odoribacter;s__Odoribacter splanchnicus	0.000221689	0.000206002	0.92924	0.674842	0.000206002	0.000407873	1.97995	6.54522e-06	0.000221689	0.000407873	1.83985	4.02253e-11	0.000206002	0.000220229	1.06906	0.999773	0.000206002	0.000384293	1.86548	0.0200616	0.000384293	0.000134483	0.349949	7.82934e-08
g__Unclassified;s__Clostridiales bacterium 36_14	0.000432379	0.000367858	0.850778	0.35943	0.000367858	0.000276612	0.751954	0.019234	0.000432379	0.000276612	0.639746	8.66166e-07	0.000367858	0.000372452	1.01249	0.802357	0.000367858	0.000350138	0.951828	0.131982	0.000350138	0.000497092	1.41971	0.00335836
g__Bacteroides;s__Bacteroides sp. 3_1_40A	0.000226095	0.000208538	0.922345	0.848455	0.000208538	0.000157331	0.754451	0.601757	0.000226095	0.000157331	0.695864	0.117666	0.000208538	0.000186477	0.894215	0.978506	0.000208538	0.000427077	2.04796	0.00037946	0.000427077	0.000105601	0.247264	1.28256e-10
g__Intestinibacter;s__Intestinibacter bartlettii	0.000210055	0.000160385	0.76354	0.308723	0.000160385	0.000130874	0.815995	0.011971	0.000210055	0.000130874	0.623045	8.0534e-08	0.000160385	0.000148413	0.925349	0.797303	0.000160385	3.74e-05	0.233152	2e-05	3.73943e-05	0.000156966	4.1976	2.35344e-08
g__Alistipes;s__Alistipes putredinis CAG:67	0.00023203	0.000223113	0.961571	0.329238	0.000223113	0.000134527	0.602953	0.471044	0.00023203	0.000134527	0.579782	0.000831616	0.000223113	0.000208376	0.933947	0.978506	0.000223113	0.000276085	1.23742	0.101164	0.000276085	0.000145435	0.526778	4.93169e-05
g__Prevotella;s__Prevotella sp. CAG:474	3.50351e-05	2.48449e-05	0.709143	0.838913	2.48449e-05	0.000244005	9.82111	9.55612e-12	3.50351e-05	0.000244005	6.96458	1.40627e-23	2.48449e-05	2.22057e-05	0.893775	0.970752	2.48e-05	0.000137759	5.54478	0.497097	0.000137759	2.34866e-05	0.17049	0.0753594
g__Unclassified;s__Firmicutes bacterium CAG:555	0.000113258	0.000217243	1.91812	0.18267	0.000217243	0.000257365	1.18469	0.108318	0.000113258	0.000257365	2.27238	3.64139e-09	0.000217243	0.000170196	0.783437	0.999773	0.000217243	9.82e-05	0.451903	0.0825751	9.81725e-05	0.000127726	1.30104	0.984014
g__Bacteroides;s__Bacteroides cellulosilyticus	7.9649e-05	6.78828e-05	0.852274	0.674842	6.78828e-05	0.000172716	2.54433	2.42394e-08	7.9649e-05	0.000172716	2.16847	6.30042e-14	6.78828e-05	8.3886e-05	1.23575	0.999773	6.79e-05	0.000136867	2.01623	0.000341591	0.000136867	4.19097e-05	0.306207	1.63935e-10
g__Eisenbergiella;s__Eisenbergiella tayi	0.000263487	0.000419513	1.59216	0.216451	0.000419513	0.000270211	0.644105	0.174752	0.000263487	0.000270211	1.02552	0.641467	0.000419513	0.000367838	0.876822	1	0.000419513	0.000217227	0.517807	0.00623467	0.000217227	0.000240892	1.10894	0.470511
g__Unclassified;s__Candidatus Gastranaerophilales bacterium HUM_18	0.000116536	0.00020497	1.75886	0.527754	0.00020497	0.000119564	0.583325	0.59717	0.000116536	0.000119564	1.02599	0.47685	0.00020497	0.000201453	0.98284	0.775489	0.00020497	0.000107042	0.522233	0.176142	0.000107042	0.000209792	1.9599	0.0550693
g__Prevotella;s__Prevotella timonensis	7.42013e-05	2.83269e-05	0.381757	0.827053	2.83269e-05	0.000282828	9.98443	1.11925e-13	7.42013e-05	0.000282828	3.81163	4.70632e-23	2.83269e-05	3.99702e-05	1.41104	0.970752	2.83e-05	0.000215143	7.59503	0.00203168	0.000215143	3.89808e-05	0.181185	2.97369e-07
g__Prevotella;s__Prevotella sp. CAG:592	2.58278e-05	3.98267e-05	1.54201	0.728362	3.98267e-05	0.000158774	3.98661	3.64759e-12	2.58278e-05	0.000158774	6.14739	3.86911e-25	3.98267e-05	4.82966e-05	1.21267	0.996897	3.98e-05	5.92e-05	1.48582	0.63428	5.91754e-05	6.86314e-05	1.1598	0.29201
g__Roseburia;s__Roseburia inulinivorans CAG:15	0.000243727	0.000209358	0.858986	0.781469	0.000209358	0.000145413	0.694567	0.663457	0.000243727	0.000145413	0.596624	0.133458	0.000209358	0.000395877	1.89091	0.20401	0.000209358	0.000215537	1.02951	0.761372	0.000215537	0.000177358	0.822868	0.570142
g__Unclassified;s__Clostridiales bacterium 44_9	0.000171625	0.000232468	1.35452	0.4303	0.000232468	0.000131066	0.563802	0.00268154	0.000171625	0.000131066	0.763678	0.000858308	0.000232468	0.000244567	1.05204	0.864899	0.000232468	9.72e-05	0.417973	0.00025268	9.71655e-05	0.000205147	2.11132	5.27297e-06
g__Bacteroides;s__Bacteroides sp. 3_1_33FAA	0.000175251	0.000146024	0.833228	0.943461	0.000146024	0.000180057	1.23306	0.00124455	0.000175251	0.000180057	1.02742	5.21851e-05	0.000146024	0.000185123	1.26776	0.996897	0.000146024	0.00032611	2.23326	2.97e-06	0.00032611	8.28983e-05	0.254203	4.60674e-13
g__Flavonifractor;s__uncultured Flavonifractor sp.	0.000245247	0.000348113	1.41944	0.329238	0.000348113	0.000218249	0.626947	0.0317028	0.000245247	0.000218249	0.889912	0.100553	0.000348113	0.00030968	0.889596	0.879581	0.000348113	0.000191649	0.550536	0.00269498	0.000191649	0.000243461	1.27035	0.00333494
g__Paraprevotella;s__Paraprevotella xylaniphila	0.000136994	0.000102655	0.749338	0.290256	0.000102655	0.00035716	3.47923	8.51628e-12	0.000136994	0.00035716	2.60712	1.58756e-18	0.000102655	0.000111764	1.08874	0.792577	0.000102655	0.000358934	3.49652	2.11e-06	0.000358934	8.17469e-05	0.227749	4.40918e-11
g__Ruminococcus;s__Ruminococcus sp. 37_24	0.000145315	0.000291459	2.0057	0.608982	0.000291459	0.000133695	0.45871	0.302246	0.000145315	0.000133695	0.920034	0.530569	0.000291459	0.00022766	0.781104	0.792577	0.000291459	0.00016548	0.567765	0.107798	0.00016548	0.000275282	1.66354	0.0342632
g__Bacteroides;s__Bacteroides sp. 4_3_47FAA	0.000198535	0.000155799	0.784739	0.438944	0.000155799	0.00014657	0.940768	0.929686	0.000198535	0.00014657	0.738258	0.0306553	0.000155799	0.000149602	0.960224	0.970752	0.000155799	0.000391354	2.51192	2e-05	0.000391354	9.56494e-05	0.244407	3.31658e-11
g__Unclassified;s__Clostridiales bacterium 1_7_47FAA	0.000100683	0.000109048	1.08308	0.172345	0.000109048	4.37395e-05	0.401101	3.3346e-12	0.000100683	4.37395e-05	0.434426	3.27347e-18	0.000109048	0.000212623	1.94981	0.827688	0.000109048	0.000111443	1.02196	0.0424999	0.000111443	9.327e-05	0.83693	0.708014
g__Parabacteroides;s__Parabacteroides johnsonii	0.000144993	0.000112371	0.775014	0.59231	0.000112371	0.00011369	1.01174	0.397513	0.000144993	0.00011369	0.78411	0.902035	0.000112371	0.000203679	1.81255	0.515287	0.000112371	0.000280664	2.49764	0.000322802	0.000280664	9.76868e-05	0.348056	5.09092e-08
g__Roseburia;s__Roseburia sp. 831b	0.000203789	0.000147116	0.721906	0.248413	0.000147116	0.000152504	1.03662	0.698201	0.000203789	0.000152504	0.748346	0.0374763	0.000147116	0.000219594	1.49266	0.0908662	0.000147116	0.000158922	1.08025	0.962218	0.000158922	0.000267282	1.68185	0.0453538
g__Intestinimonas;s__Intestinimonas butyriciproducens	0.000233953	0.00029493	1.26064	0.424726	0.00029493	0.000351269	1.19102	0.205463	0.000233953	0.000351269	1.50145	0.000219893	0.00029493	0.000311346	1.05566	0.548208	0.00029493	0.000214472	0.727196	0.0117109	0.000214472	0.000247217	1.15268	0.0312559
g__Pseudoflavonifractor;s__Pseudoflavonifractor capillosus	0.000160689	0.000208566	1.29795	0.115817	0.000208566	0.000175003	0.839076	0.225606	0.000160689	0.000175003	1.08908	0.409191	0.000208566	0.000223649	1.07232	0.756782	0.000208566	0.000165553	0.793767	0.00325361	0.000165553	0.000211492	1.27749	1.92142e-05
g__Bacteroides;s__Bacteroides sp. HPS0048	5.3883e-05	4.36034e-05	0.809224	0.43529	4.36034e-05	0.000217006	4.97682	1.08456e-08	5.3883e-05	0.000217006	4.02736	3.82452e-14	4.36034e-05	5.26576e-05	1.20765	0.66874	4.36e-05	7.86e-05	1.80172	0.0196664	7.85611e-05	2.29131e-05	0.291659	0.00032355
g__Lachnoclostridium;s__Lachnoclostridium sp. An14	0.000117058	9.50584e-05	0.812065	0.873649	9.50584e-05	5.61475e-05	0.590664	5.39659e-06	0.000117058	5.61475e-05	0.479657	5.39421e-11	9.50584e-05	0.000127289	1.33906	0.423156	9.51e-05	0.000142362	1.49763	0.116463	0.000142362	0.00011811	0.829645	0.0785746
g__Blautia;s__Blautia sp. CAG:37	0.000209477	9.15681e-05	0.437128	0.00871185	9.15681e-05	7.09421e-05	0.774747	0.0433757	0.000209477	7.09421e-05	0.338663	2.82151e-13	9.15681e-05	8.50173e-05	0.928459	0.996897	9.16e-05	8.61e-05	0.940426	0.24113	8.61131e-05	0.000160187	1.8602	2.37424e-05
g__Prevotella;s__Prevotella sp. P2-180	0.000160301	0.000143569	0.895621	0.704605	0.000143569	0.000691861	4.81902	1.40043e-11	0.000160301	0.000691861	4.31602	1.26349e-21	0.000143569	9.9532e-05	0.693271	0.892741	0.000143569	0.000357404	2.48943	0.0628423	0.000357404	0.000135962	0.380417	0.00913897
g__Ruminococcus;s__Ruminococcus faecis	0.000226559	0.000190719	0.841807	0.189118	0.000190719	0.000147461	0.773185	0.617638	0.000226559	0.000147461	0.650873	0.0225846	0.000190719	0.000165878	0.869753	0.943963	0.000190719	0.000122303	0.641276	0.149207	0.000122303	0.000204326	1.67065	0.000122916
g__Unclassified;s__bacterium P201	0.000139366	0.000151411	1.08642	0.452474	0.000151411	0.000354449	2.34098	7.94365e-09	0.000139366	0.000354449	2.5433	1.43511e-20	0.000151411	0.000118366	0.781756	0.970752	0.000151411	0.000278223	1.83754	0.000609057	0.000278223	0.000104757	0.376523	4.95225e-09
g__Bacteroides;s__Bacteroides sartorii	0.000170845	0.000147809	0.865165	0.994566	0.000147809	0.000173857	1.17623	0.142815	0.000170845	0.000173857	1.01763	0.0632021	0.000147809	0.000166973	1.12965	0.970752	0.000147809	0.00040109	2.71356	3.17e-05	0.00040109	8.59646e-05	0.214328	2.46134e-12
g__Ruminococcus;s__Ruminococcus sp. 5_1_39BFAA	0.000217894	0.000108509	0.49799	4.17285e-05	0.000108509	9.64284e-05	0.888668	0.452859	0.000217894	9.64284e-05	0.442548	2.19574e-13	0.000108509	8.46899e-05	0.780488	0.269031	0.000108509	4.38e-05	0.403416	0.000971428	4.37742e-05	0.000171218	3.9114	1.13245e-12
g__Prevotella;s__Prevotella intermedia	8.29337e-05	9.10792e-05	1.09822	0.786526	9.10792e-05	0.000402194	4.41588	2.58953e-12	8.29337e-05	0.000402194	4.84959	1.09469e-23	9.10792e-05	4.87376e-05	0.535112	0.999773	9.11e-05	0.000127946	1.40477	0.0142866	0.000127946	4.42827e-05	0.346105	9.46072e-07
g__Prevotella;s__Prevotella bryantii	0.000141743	0.000136538	0.963281	0.790932	0.000136538	0.00055567	4.0697	1.1389e-10	0.000141743	0.00055567	3.92027	1.22572e-20	0.000136538	8.65578e-05	0.633946	0.970752	0.000136538	0.000289646	2.12135	0.0232336	0.000289646	0.000103614	0.357727	5.47573e-05
g__Prevotella;s__Prevotella sp. tc2-28	5.90594e-05	5.79855e-05	0.981816	0.917586	5.79855e-05	0.000260787	4.49746	7.94359e-10	5.90594e-05	0.000260787	4.41568	1.86831e-20	5.79855e-05	5.4988e-05	0.948306	0.879581	5.8e-05	0.000204861	3.53296	0.522285	0.000204861	5.48474e-05	0.26773	0.124385
g__Unclassified;s__Lachnospiraceae bacterium A4	0.000621329	0.00047221	0.759999	0.00629689	0.00047221	0.000434699	0.920563	0.400003	0.000621329	0.000434699	0.699627	3.34811e-09	0.00047221	0.00059705	1.26437	0.0643157	0.00047221	0.000520536	1.10234	0.917205	0.000520536	0.000564762	1.08496	0.0533711
g__Blautia;s__Blautia hansenii	0.000184457	0.000154994	0.840274	0.628154	0.000154994	8.83406e-05	0.569961	1.15718e-07	0.000184457	8.83406e-05	0.478924	1.43879e-15	0.000154994	0.000209366	1.3508	0.218732	0.000154994	0.000112508	0.725886	0.00564683	0.000112508	0.000191887	1.70554	1.28412e-06
g__Fournierella;s__Fournierella massiliensis	9.88819e-05	0.000186255	1.88361	0.071226	0.000186255	4.97357e-05	0.26703	8.84272e-07	9.88819e-05	4.97357e-05	0.502981	1.23823e-08	0.000186255	0.000228992	1.22945	0.970752	0.000186255	4.73e-05	0.253844	7.9e-05	4.72797e-05	0.000236339	4.99873	1.28659e-07
g__Unclassified;s__Firmicutes bacterium CAG:24053_14	0.000151184	0.00020296	1.34247	0.728362	0.00020296	0.000286044	1.40936	0.0186294	0.000151184	0.000286044	1.89202	9.00511e-07	0.00020296	0.000237453	1.16995	0.766544	0.00020296	0.000110232	0.54312	0.00718438	0.000110232	0.000179596	1.62926	0.00106036
g__Anaerofilum;s__Anaerofilum sp. An201	9.4686e-05	0.000143992	1.52073	0.0777368	0.000143992	7.885e-05	0.547599	0.00321181	9.4686e-05	7.885e-05	0.832753	0.412103	0.000143992	0.000151258	1.05046	0.970752	0.000143992	5.94e-05	0.412719	0.000296858	5.94283e-05	0.000152181	2.56075	0.000755424
g__Unclassified;s__Bacteroidales bacterium 43_8	0.000108656	9.20417e-05	0.847094	0.698313	9.20417e-05	0.000294652	3.20128	3.68664e-10	0.000108656	0.000294652	2.71179	9.73056e-19	9.20417e-05	9.28746e-05	1.00905	0.978506	9.2e-05	0.000214372	2.32908	0.00220658	0.000214372	7.86728e-05	0.366991	6.56315e-08
g__Eubacterium;s__Eubacterium sp. CAG:161	7.78199e-05	5.24786e-05	0.67436	0.596883	5.24786e-05	4.3997e-05	0.838379	0.149365	7.78199e-05	4.3997e-05	0.565369	0.00241132	5.24786e-05	9.47233e-05	1.80499	0.342795	5.25e-05	7.23e-05	1.37821	0.223052	7.23266e-05	8.40682e-05	1.16234	0.0710635
g__Prevotella;s__Prevotella sp. AGR2160	5.46556e-05	5.37566e-05	0.983551	0.991964	5.37566e-05	0.000337534	6.27893	5.38594e-11	5.46556e-05	0.000337534	6.17565	2.28174e-22	5.37566e-05	3.7092e-05	0.69	0.980169	5.38e-05	0.000105492	1.9624	0.106948	0.000105492	4.49053e-05	0.425676	0.000122765
g__Prevotella;s__Prevotella sp. S7-1-8	2.69767e-05	1.47206e-05	0.545679	0.307478	1.47206e-05	0.000200963	13.6518	8.29924e-14	2.69767e-05	0.000200963	7.44951	1.27921e-23	1.47206e-05	1.52083e-05	1.03313	0.515287	1.47e-05	4.34e-05	2.94818	0.101162	4.3399e-05	9.98962e-06	0.230181	0.200963
g__Ruminococcus;s__Ruminococcus sp. CAG:9-related_41_34	0.000146155	0.000161373	1.10413	0.333471	0.000161373	8.34081e-05	0.516864	0.042255	0.000146155	8.34081e-05	0.570683	1.23102e-09	0.000161373	0.000163337	1.01217	0.342795	0.000161373	0.000102544	0.635446	0.0987818	0.000102544	0.000208851	2.0367	6.17534e-05
g__Anaerotruncus;s__Anaerotruncus colihominis	0.000532402	0.000557385	1.04693	0.594345	0.000557385	0.000455899	0.817925	0.0187671	0.000532402	0.000455899	0.856307	0.00470779	0.000557385	0.000652625	1.17087	0.373316	0.000557385	0.000356439	0.639484	8.81e-05	0.000356439	0.000621712	1.74423	1.89741e-08
g__Bacteroides;s__Bacteroides sp. CAG:927	5.57532e-05	3.5532e-05	0.637309	0.943461	3.5532e-05	0.00025713	7.23657	6.39497e-12	5.57532e-05	0.00025713	4.61193	3.46101e-21	3.5532e-05	2.73502e-05	0.769733	0.999773	3.55e-05	9.17e-05	2.58215	0.106948	9.17491e-05	2.25564e-05	0.245849	6.76548e-05
g__Prevotella;s__Prevotella ruminicola	0.00011154	9.5866e-05	0.859473	0.914783	9.5866e-05	0.000463456	4.83442	1.6335e-11	0.00011154	0.000463456	4.15505	1.81027e-22	9.5866e-05	6.58843e-05	0.687254	0.999773	9.59e-05	0.000205041	2.13883	0.0768924	0.000205041	7.25339e-05	0.353753	0.000258648
g__Prevotella;s__Prevotella sp. P5-92	6.58972e-05	4.34377e-05	0.659174	0.991964	4.34377e-05	0.000320857	7.3866	3.06454e-12	6.58972e-05	0.000320857	4.86906	1.09083e-22	4.34377e-05	3.83711e-05	0.883358	0.777627	4.34e-05	0.000171168	3.94054	0.106948	0.000171168	4.1912e-05	0.244859	0.0341699
g__Marvinbryantia;s__Marvinbryantia formatexigens	0.000158037	0.000192492	1.21802	0.0835591	0.000192492	9.74042e-05	0.506016	1.64176e-07	0.000158037	9.74042e-05	0.616336	6.27255e-09	0.000192492	0.000219911	1.14244	0.996897	0.000192492	0.000105771	0.549482	0.000115908	0.000105771	0.000217945	2.06053	1.28412e-06
g__Prevotella;s__Prevotella disiens	3.74495e-05	5.68389e-05	1.51775	0.497895	5.68389e-05	0.000227222	3.99765	2.38142e-13	3.74495e-05	0.000227222	6.06742	2.19313e-26	5.68389e-05	2.55596e-05	0.449684	0.902629	5.68e-05	6.12e-05	1.07759	0.000398417	6.1249e-05	3.2918e-05	0.537445	9.2079e-07
g__Bacteroides;s__Bacteroides sp. CAG:443	8.64237e-05	6.84267e-05	0.791759	0.308723	6.84267e-05	8.45563e-05	1.23572	0.000487813	8.64237e-05	8.45563e-05	0.978393	0.00157434	6.84267e-05	3.85979e-05	0.564077	0.999773	6.84e-05	0.000258288	3.77467	0.000228848	0.000258288	4.22632e-05	0.163628	6.10797e-08
g__Unclassified;s__Candidatus Gastranaerophilales bacterium HUM_7	5.56138e-05	3.05025e-05	0.548471	0.346115	3.05025e-05	0.000187477	6.14628	1.02495e-11	5.56138e-05	0.000187477	3.37106	4.22954e-18	3.05025e-05	1.89834e-05	0.622356	0.978506	3.05e-05	7.7e-05	2.52528	0.255346	7.70275e-05	2.00875e-05	0.260784	0.0869241
g__Blautia;s__Blautia producta	0.00011579	0.000158355	1.36761	0.308723	0.000158355	7.63661e-05	0.482245	7.36285e-06	0.00011579	7.63661e-05	0.659525	5.00645e-07	0.000158355	0.000137253	0.866742	0.766544	0.000158355	7.16e-05	0.452232	0.000507203	7.16133e-05	0.000136112	1.90066	0.000118944
g__Enterococcus;s__Enterococcus faecium	0.000129249	0.000106056	0.820551	0.914783	0.000106056	7.49724e-05	0.706916	4.69064e-05	0.000129249	7.49724e-05	0.580061	7.10941e-10	0.000106056	0.000129125	1.21752	0.243624	0.000106056	9.07e-05	0.855121	0.0300331	9.06903e-05	0.000154095	1.69913	4.89788e-05
g__Prevotella;s__Prevotella paludivivens	3.97128e-05	2.96727e-05	0.747183	0.965176	2.96727e-05	0.000198892	6.70287	3.62166e-10	3.97128e-05	0.000198892	5.00827	1.84491e-19	2.96727e-05	2.33321e-05	0.786317	0.970752	2.97e-05	0.000103532	3.48915	0.227766	0.000103532	3.06702e-05	0.296238	0.0761405
g__Unclassified;s__[Bacteroides] pectinophilus	0.00028479	0.000200034	0.70239	0.0777368	0.000200034	0.000214279	1.07121	0.590055	0.00028479	0.000214279	0.752408	0.00478058	0.000200034	0.000259487	1.29722	0.231233	0.000200034	0.000252587	1.26272	0.298762	0.000252587	0.000264715	1.04802	0.928888
g__Roseburia;s__Roseburia sp. 499	0.000115247	9.52422e-05	0.826418	0.307478	9.52422e-05	0.000110418	1.15934	0.172394	0.000115247	0.000110418	0.958096	0.746987	9.52422e-05	9.33176e-05	0.979793	0.66874	9.52e-05	0.00012558	1.31853	0.836998	0.00012558	7.79689e-05	0.62087	0.458286
g__Bacteroides;s__Bacteroides sp. CAG:714	5.86873e-05	4.95249e-05	0.843877	0.45482	4.95249e-05	0.0001049	2.11812	2.36233e-06	5.86873e-05	0.0001049	1.78743	5.68835e-09	4.95249e-05	3.11947e-05	0.629879	0.999773	4.95e-05	0.000188591	3.80799	4.13e-05	0.000188591	2.14289e-05	0.113626	3.14477e-10
g__Bacteroides;s__Bacteroides sp. Marseille-P2653	0.000121513	9.57874e-05	0.788288	0.458847	9.57874e-05	0.0004667	4.87224	8.9128e-14	0.000121513	0.0004667	3.84073	7.33325e-25	9.57874e-05	8.92065e-05	0.931297	0.970752	9.58e-05	0.000228461	2.38508	5.87e-05	0.000228461	5.96578e-05	0.26113	8.83398e-11
g__Parabacteroides;s__Parabacteroides sp. D13	0.000117051	9.86202e-05	0.842542	0.509364	9.86202e-05	0.000278859	2.8276	2.52525e-11	0.000117051	0.000278859	2.38237	8.72962e-19	9.86202e-05	0.000112326	1.13897	0.879581	9.86e-05	0.000235128	2.38418	3.43e-05	0.000235128	8.51126e-05	0.361984	2.2749e-09
g__Gemmiger;s__Gemmiger sp. An120	8.242e-05	0.000121297	1.4717	0.091669	0.000121297	7.81309e-05	0.644128	0.0727578	8.242e-05	7.81309e-05	0.947961	0.153145	0.000121297	0.000193646	1.59646	0.602938	0.000121297	5.53e-05	0.456144	0.00169558	5.5329e-05	0.000175008	3.16305	5.05395e-05
g__Clostridium;s__Clostridium sp. CAG:81	8.01536e-05	0.000125208	1.5621	0.0473088	0.000125208	4.83792e-05	0.386392	9.72155e-07	8.01536e-05	4.83792e-05	0.603582	9.27761e-05	0.000125208	0.000140464	1.12185	0.970752	0.000125208	0.00018697	1.49328	0.145287	0.00018697	9.00483e-05	0.481619	3.38287e-07
g__Prevotella;s__Prevotella sp. P4-65	5.75219e-05	2.83762e-05	0.493311	0.636653	2.83762e-05	0.000345483	12.1751	2.36243e-13	5.75219e-05	0.000345483	6.00611	2.73735e-23	2.83762e-05	3.50355e-05	1.23468	0.949545	2.84e-05	0.000112212	3.95445	0.0395677	0.000112212	4.11854e-05	0.367031	0.00487668
g__Prevotella;s__Prevotella amnii	3.16457e-05	8.81155e-05	2.78444	0.987443	8.81155e-05	0.000171958	1.95151	2.64424e-08	3.16457e-05	0.000171958	5.43386	1.76671e-22	8.81155e-05	3.99076e-05	0.452902	0.996897	8.81e-05	8.03e-05	0.911179	0.163503	8.0289e-05	3.2089e-05	0.399669	0.0103659
g__Unclassified;s__Firmicutes bacterium CAG:552_39_19	0.000188323	0.000167085	0.887226	0.569004	0.000167085	0.000168945	1.01113	0.728637	0.000188323	0.000168945	0.897105	0.0532704	0.000167085	0.000223063	1.33503	0.197297	0.000167085	0.000177924	1.06488	0.979247	0.000177924	0.000185153	1.04063	0.614212
g__Agathobaculum;s__Agathobaculum desmolans	0.000145664	0.000152224	1.04504	0.644885	0.000152224	8.80917e-05	0.578696	1.83127e-05	0.000145664	8.80917e-05	0.604759	1.82206e-08	0.000152224	0.000161529	1.06112	0.978506	0.000152224	0.000128475	0.843983	0.0410873	0.000128475	0.000155994	1.2142	0.0023313
g__Bacteroides;s__Bacteroides gallinarum	9.83354e-05	5.36853e-05	0.545941	0.276534	5.36853e-05	7.5165e-05	1.4001	0.0206447	9.83354e-05	7.5165e-05	0.764374	0.462936	5.36853e-05	5.62584e-05	1.04793	0.970752	5.37e-05	0.000147323	2.74419	9.7e-06	0.000147323	4.12601e-05	0.280066	7.70412e-11
g__Prevotella;s__Prevotella oryzae	4.58401e-05	4.17265e-05	0.910262	0.78422	4.17265e-05	0.000216382	5.18572	7.47655e-11	4.58401e-05	0.000216382	4.72036	6.05535e-20	4.17265e-05	2.49824e-05	0.598719	0.777627	4.17e-05	0.000106084	2.54237	0.143944	0.000106084	3.01347e-05	0.284064	0.0380444
g__Prevotella;s__Prevotella buccalis	4.18646e-05	4.41399e-05	1.05435	0.527754	4.41399e-05	0.000265844	6.02277	3.39353e-14	4.18646e-05	0.000265844	6.3501	5.24788e-27	4.41399e-05	2.34115e-05	0.530394	0.76781	4.41e-05	7.72e-05	1.74955	0.0335503	7.7225e-05	3.38472e-05	0.438293	0.0056326
g__Prevotella;s__Prevotella ihumii	5.38425e-05	4.82614e-05	0.896344	0.991964	4.82614e-05	0.000301225	6.24152	1.70512e-12	5.38425e-05	0.000301225	5.59455	5.67294e-25	4.82614e-05	4.4267e-05	0.917234	0.970752	4.83e-05	0.000112019	2.32109	0.0336076	0.000112019	3.33607e-05	0.297813	4.77217e-05
g__Prevotella;s__Prevotella maculosa	4.87022e-05	2.6769e-05	0.549646	0.458847	2.6769e-05	0.000178702	6.67572	7.54615e-12	4.87022e-05	0.000178702	3.66928	6.2105e-18	2.6769e-05	1.86118e-05	0.695275	0.978506	2.68e-05	0.000115859	4.32809	0.0716781	0.000115859	2.19417e-05	0.189383	0.0342322
g__Anaerotruncus;s__Anaerotruncus sp. CAG:390	8.29473e-05	0.000108441	1.30735	0.786526	0.000108441	0.000159128	1.46741	0.0026948	8.29473e-05	0.000159128	1.91843	2.26861e-07	0.000108441	0.000105034	0.968582	0.944228	0.000108441	5.84e-05	0.538603	0.0352894	5.84069e-05	7.20228e-05	1.23312	0.0792664
g__Lachnoclostridium;s__Lachnoclostridium sp. An169	6.94712e-05	0.00010073	1.44995	0.0049932	0.00010073	5.45345e-05	0.541395	1.00022e-07	6.94712e-05	5.45345e-05	0.784995	5.68439e-05	0.00010073	0.000123357	1.22463	0.978506	0.00010073	5.69e-05	0.56484	5.87e-05	5.6896e-05	0.000108247	1.90254	0.000207299
g__Butyricicoccus;s__Butyricicoccus pullicaecorum	0.000248659	0.000260523	1.04771	0.642557	0.000260523	0.000182932	0.702171	0.000957676	0.000248659	0.000182932	0.735675	5.74601e-06	0.000260523	0.000321996	1.23596	0.269031	0.000260523	0.000155684	0.597582	0.000295066	0.000155684	0.000305496	1.96228	1.67301e-08
g__Prevotella;s__Prevotella sp. P4-76	3.38978e-05	1.37669e-05	0.406129	0.59231	1.37669e-05	0.000206455	14.9965	1.11925e-13	3.38978e-05	0.000206455	6.09051	5.21139e-23	1.37669e-05	1.21888e-05	0.88537	0.827688	1.38e-05	6.57e-05	4.77312	0.0568045	6.57109e-05	1.8836e-05	0.286649	0.00228967
g__Prevotella;s__Prevotella sp. CAG:1124	2.85196e-05	2.05863e-05	0.721829	0.581095	2.05863e-05	0.000138169	6.71171	5.87542e-12	2.85196e-05	0.000138169	4.84471	3.46101e-21	2.05863e-05	1.56348e-05	0.759475	0.970752	2.06e-05	7.85e-05	3.81177	0.0316051	7.84702e-05	2.27357e-05	0.289737	0.000851608
g__Prevotella;s__Prevotella sp. P5-119	2.10623e-05	9.29978e-06	0.441538	0.608335	9.29978e-06	0.000148977	16.0194	1.11925e-13	2.10623e-05	0.000148977	7.07318	2.71747e-24	9.29978e-06	6.14939e-06	0.66124	0.777627	9.3e-06	5.08e-05	5.46631	0.151712	5.08355e-05	1.90819e-05	0.375365	0.0692595
g__Acetivibrio;s__Acetivibrio ethanolgignens	0.000110833	9.65993e-05	0.871578	0.98158	9.65993e-05	7.80793e-05	0.80828	0.018494	0.000110833	7.80793e-05	0.704479	0.00195606	9.65993e-05	9.91405e-05	1.02631	0.999773	9.66e-05	0.000121015	1.25275	0.963823	0.000121015	9.80052e-05	0.809861	0.189168
g__Ruminococcus;s__Ruminococcus flavefaciens	0.000137839	0.000119177	0.864605	0.781918	0.000119177	0.000119516	1.00285	0.589895	0.000137839	0.000119516	0.867068	0.924609	0.000119177	0.000110677	0.928684	0.978506	0.000119177	7.3e-05	0.612334	0.021886	7.29758e-05	0.000109286	1.49757	0.0443247
g__Bacteroides;s__Bacteroides sp. 9_1_42FAA	7.69446e-05	6.63902e-05	0.862832	0.543649	6.63902e-05	6.34381e-05	0.955534	0.237271	7.69446e-05	6.34381e-05	0.824465	0.963509	6.63902e-05	7.94097e-05	1.19611	0.999773	6.64e-05	0.000166081	2.50158	1.77e-05	0.000166081	3.49217e-05	0.210269	4.60674e-13
g__Dorea;s__Dorea sp. 5-2	0.000187331	0.000193318	1.03196	0.787679	0.000193318	0.000128382	0.664099	4.37632e-06	0.000187331	0.000128382	0.685323	8.45537e-10	0.000193318	0.000210027	1.08643	0.542547	0.000193318	0.000145949	0.754969	0.00928521	0.000145949	0.000199674	1.36811	0.000441034
g__Unclassified;s__Ruminococcaceae bacterium D16	0.000122131	0.000146902	1.20283	0.369057	0.000146902	0.000107475	0.731609	0.0396957	0.000122131	0.000107475	0.879999	0.264594	0.000146902	0.000169738	1.15545	0.515287	0.000146902	8.82e-05	0.60027	0.00457022	8.81808e-05	0.000148582	1.68496	0.000868388
g__Lachnoclostridium;s__[Clostridium] saccharolyticum	8.94634e-05	0.000116332	1.30033	0.00930204	0.000116332	5.58135e-05	0.479778	4.47979e-10	8.94634e-05	5.58135e-05	0.623869	1.37428e-10	0.000116332	0.000123183	1.0589	0.970752	0.000116332	0.000105323	0.905369	0.0707073	0.000105323	0.000100097	0.95038	0.375683
g__Prevotella;s__Prevotella sp. CAG:1185	3.9204e-05	3.00386e-05	0.766214	0.596883	3.00386e-05	0.000176613	5.87953	8.97101e-11	3.9204e-05	0.000176613	4.50497	9.77493e-19	3.00386e-05	2.4052e-05	0.800701	0.999773	3e-05	6.44e-05	2.14552	0.0109038	6.44484e-05	2.13042e-05	0.330562	0.000128118
g__Anaeromassilibacillus;s__Anaeromassilibacillus sp. An200	8.55813e-05	0.000105079	1.22783	0.0473088	0.000105079	5.97371e-05	0.568494	8.90714e-07	8.55813e-05	5.97371e-05	0.698016	7.59143e-06	0.000105079	0.000144596	1.37606	0.320828	0.000105079	6.98e-05	0.664302	0.00118584	6.98045e-05	0.000114213	1.63619	0.00024872
g__Prevotella;s__Prevotella saccharolytica	2.70332e-05	1.47278e-05	0.544803	0.18968	1.47278e-05	0.00013817	9.38159	1.34426e-13	2.70332e-05	0.00013817	5.11112	1.45367e-22	1.47278e-05	1.11073e-05	0.754175	0.827688	1.47e-05	5.24e-05	3.56092	0.000628025	5.24444e-05	1.90982e-05	0.36416	3.3954e-06
g__Prevotella;s__Prevotella baroniae	3.31183e-05	3.07209e-05	0.927612	0.657089	3.07209e-05	0.000201435	6.55694	4.81531e-12	3.31183e-05	0.000201435	6.0823	3.59524e-23	3.07209e-05	2.35699e-05	0.767227	0.996897	3.07e-05	6.39e-05	2.07875	0.588864	6.38611e-05	2.90351e-05	0.454661	0.127109
g__Prevotella;s__Prevotella sp. P5-125	2.19438e-05	1.57061e-05	0.715743	0.642557	1.57061e-05	0.000134182	8.5433	1.36577e-11	2.19438e-05	0.000134182	6.11481	3.53248e-21	1.57061e-05	1.21469e-05	0.773386	0.902629	1.57e-05	4.19e-05	2.67002	0.917205	4.19357e-05	1.53624e-05	0.366333	0.216078
g__Porphyromonas;s__Porphyromonas crevioricanis	7.57828e-05	6.62172e-05	0.873776	0.628021	6.62172e-05	5.78948e-05	0.874317	0.972793	7.57828e-05	5.78948e-05	0.763958	0.150446	6.62172e-05	7.27031e-05	1.09795	0.970752	6.62e-05	0.000156839	2.36855	1.79e-05	0.000156839	4.34333e-05	0.27693	1.18695e-11
g__Unclassified;s__Lachnospiraceae bacterium 6_1_37FAA	0.000154979	0.000140633	0.907435	0.346115	0.000140633	9.42601e-05	0.670254	0.00241597	0.000154979	9.42601e-05	0.608212	1.10139e-11	0.000140633	0.000174472	1.24062	0.269031	0.000140633	0.000120435	0.856374	0.108654	0.000120435	0.000170494	1.41565	0.000642013
g__Prevotella;s__Prevotella sp. CAG:1320	2.86699e-05	2.14885e-05	0.749516	0.248413	2.14885e-05	0.000130874	6.09043	1.44988e-11	2.86699e-05	0.000130874	4.56488	6.69075e-19	2.14885e-05	2.14194e-05	0.996785	0.66874	2.15e-05	7.82e-05	3.63824	0.000308258	7.81804e-05	2.21952e-05	0.283897	2.12591e-05
g__Unclassified;s__Lachnospiraceae bacterium 3-1	0.000115054	0.000112525	0.978018	0.78422	0.000112525	7.58597e-05	0.674157	0.000941852	0.000115054	7.58597e-05	0.659337	6.91965e-07	0.000112525	0.000124495	1.10637	0.766544	0.000112525	0.000106647	0.94776	0.412983	0.000106647	0.000114918	1.07755	0.206077
g__Prevotella;s__Prevotella sp. tf2-5	4.5466e-05	2.71145e-05	0.596368	0.903785	2.71145e-05	0.000180293	6.64934	8.20155e-12	4.5466e-05	0.000180293	3.96545	1.99037e-21	2.71145e-05	2.22525e-05	0.820686	0.970752	2.71e-05	8.22e-05	3.03324	0.465452	8.22445e-05	2.21298e-05	0.269073	0.0880299
g__Eubacterium;s__Eubacterium plexicaudatum	0.000116251	9.81717e-05	0.844477	0.346115	9.81717e-05	9.6775e-05	0.985773	0.735611	0.000116251	9.6775e-05	0.832462	0.00999892	9.81717e-05	0.000108751	1.10776	0.696172	9.82e-05	0.000102474	1.04382	0.960205	0.000102474	0.000119929	1.17034	0.160883
g__Prevotella;s__Prevotella oralis	3.33163e-05	2.27862e-05	0.683934	0.43529	2.27862e-05	0.00013307	5.83995	3.62166e-10	3.33163e-05	0.00013307	3.99415	6.77434e-17	2.27862e-05	1.83006e-05	0.803143	0.902629	2.28e-05	7.48e-05	3.2843	0.201923	7.48367e-05	1.90016e-05	0.253907	0.0896622
g__Ruminiclostridium;s__[Clostridium] cellulosi	9.53418e-05	0.000126514	1.32696	0.396512	0.000126514	0.000102926	0.813551	0.368421	9.53418e-05	0.000102926	1.07955	0.634571	0.000126514	0.000126088	0.996627	0.766544	0.000126514	7.58e-05	0.599024	0.00718438	7.57851e-05	0.000131577	1.73618	9.92408e-05
g__Prevotella;s__Prevotella bergensis	2.74134e-05	1.93138e-05	0.704538	0.688651	1.93138e-05	0.000156436	8.09973	1.17112e-13	2.74134e-05	0.000156436	5.70657	3.86911e-25	1.93138e-05	1.25366e-05	0.649101	0.999773	1.93e-05	4.36e-05	2.25948	0.0194758	4.36392e-05	2.63184e-05	0.603092	5.00279e-05
g__Bacteroides;s__Bacteroides pyogenes	6.09772e-05	5.05518e-05	0.829028	0.642557	5.05518e-05	0.000125597	2.48452	1.06043e-09	6.09772e-05	0.000125597	2.05973	4.26171e-16	5.05518e-05	4.8375e-05	0.956939	0.999773	5.06e-05	0.00010557	2.08836	9.56e-05	0.00010557	3.32416e-05	0.314876	2.63642e-11
g__Unclassified;s__uncultured bacterium Contigcl_1787	8.55313e-05	0.000100053	1.16978	0.642557	0.000100053	8.29376e-05	0.828936	0.435341	8.55313e-05	8.29376e-05	0.969676	0.820835	0.000100053	0.000109606	1.09547	0.766544	0.000100053	5.79e-05	0.578969	0.00938509	5.79276e-05	0.000112728	1.94602	4.91267e-06
g__Eggerthella;s__Eggerthella sp. CAG:1427	0.000104303	9.1085e-05	0.873275	0.43819	9.1085e-05	7.61563e-05	0.836101	0.160246	0.000104303	7.61563e-05	0.730147	2.85967e-05	9.1085e-05	9.43233e-05	1.03555	0.970752	9.11e-05	6.66e-05	0.731553	0.0450365	6.66336e-05	8.2703e-05	1.24116	0.0496627
g__Prevotella;s__Prevotella sp. P5-64	2.05552e-05	1.25429e-05	0.610207	0.626422	1.25429e-05	0.000111034	8.85232	3.3346e-12	2.05552e-05	0.000111034	5.40175	4.82795e-22	1.25429e-05	7.80397e-06	0.622182	0.999773	1.25e-05	3.61e-05	2.87853	0.151816	3.61052e-05	1.2355e-05	0.342193	0.0585687
Others	0.605212	0.604631	0.99904	0.976269	0.604631	0.540558	0.894029	3.20741e-08	0.605212	0.540558	0.893171	5.62733e-18	0.604631	0.600515	0.993192	0.944126	0.604631	0.612422	1.01289	0.712636	0.612422	0.600149	0.97996	0.353557

## Sheet: TableS5
Supplementary table 5. Differential analysis of KEGG modules
	mean_Han1k_KP	mean_Tibetan4k_NP	Han1k_KP_vs_Tibetan4k_NP(FC)	Han1k_KP_vs_Tibetan4k_NP(q value)	mean_Han1k_HP	mean_Tibetan4k_NP	Han1k_HP_vs_Tibetan4k_NP(FC)	Han1k_HP_vs_Tibetan4k_NP(q value)	mean_Han1k_KP	mean_Han4k_1w	Han1k_KP_vs_Han4k_1w(FC)	Han1k_KP_vs_Han4k_1w(q value)	mean_Han1k_KP	mean_Han4k_6m	Han1k_KP_vs_Han4k_6m(FC)	Han1k_KP_vs_Han4k_6m(q value)	mean_Han4k_6m	mean_Han4k_d3m	Han4k_6m_vs_Han4k_d3m(FC)	Han4k_6m_vs_Han4k_d3m(q value)
M00178	0.0127236	0.0129271	1.01599	0.18326	0.0124568	0.0129271	1.03775	0.0271056	0.0127236	0.0120804	0.949447	0.285823	0.0127236	0.0120121	0.944082	0.166973	0.0120121	0.0129402	1.07726	0.00128819
M00179	0.00812522	0.00837881	1.03121	0.0505669	0.00791266	0.00837881	1.05891	0.000319836	0.00812522	0.0077389	0.952454	0.379359	0.00812522	0.00766552	0.943423	0.160334	0.00766552	0.00829474	1.08208	0.00109056
M00360	0.00641019	0.00660938	1.03108	0.199745	0.00644088	0.00660938	1.02616	0.129881	0.00641019	0.00632965	0.987437	0.844035	0.00641019	0.00606683	0.946436	0.0551166	0.00606683	0.00667239	1.09981	1.74739e-05
M00359	0.00623737	0.00652279	1.04576	0.0890526	0.00628692	0.00652279	1.03752	0.0261768	0.00623737	0.00619154	0.992653	0.934035	0.00623737	0.00596152	0.955775	0.115623	0.00596152	0.00648557	1.0879	0.000129184
M00258	0.00307355	0.00284161	0.924537	0.00383527	0.00348809	0.00284161	0.81466	8.95523e-14	0.00307355	0.00334196	1.08733	0.0534931	0.00307355	0.00299449	0.974278	0.441729	0.00299449	0.00336789	1.1247	0.00147423
M00122	0.00136206	0.000856219	0.628621	9.57931e-10	0.00131752	0.000856219	0.649871	1.68505e-17	0.00136206	0.00141715	1.04044	0.221556	0.00136206	0.00116091	0.852319	0.0611457	0.00116091	0.00134109	1.1552	0.0133417
M00334	0.000358562	1.90716e-05	0.0531891	2.14526e-15	0.00013901	1.90716e-05	0.137196	1.7694e-22	0.000358562	0.00011844	0.330318	2.93423e-05	0.000358562	2.11165e-05	0.0588921	3.0985e-10	2.11165e-05	0.000193558	9.1662	0.000260244
M00022	0.0019863	0.00181211	0.912306	0.000133644	0.00200784	0.00181211	0.90252	2.97145e-08	0.0019863	0.00199122	1.00248	0.904947	0.0019863	0.00181632	0.914427	0.00268202	0.00181632	0.00209017	1.15077	9.55183e-07
M00145	1.07665e-06	2.24649e-07	0.208656	1.67797e-08	7.9467e-07	2.24649e-07	0.282695	2.20836e-06	1.07665e-06	3.56036e-07	0.330689	0.0172426	1.07665e-06	2.15904e-07	0.200533	0.000719759	2.15904e-07	1.88741e-06	8.74191	1.44721e-10
M00009	0.00252762	0.0025269	0.999716	0.232344	0.00234568	0.0025269	1.07726	5.82306e-07	0.00252762	0.00224187	0.886948	0.0223944	0.00252762	0.00269964	1.06806	0.0211397	0.00269964	0.00223852	0.829193	4.08745e-10
M00236	0.00148544	0.00119483	0.804366	7.51532e-05	0.00149886	0.00119483	0.79716	4.84818e-08	0.00148544	0.0015473	1.04164	0.655026	0.00148544	0.00107913	0.726474	2.80601e-06	0.00107913	0.0016859	1.56228	1.00379e-10
M00173	0.0027783	0.00301757	1.08612	0.000594607	0.00267186	0.00301757	1.12939	8.27607e-14	0.0027783	0.00259546	0.934192	0.0559333	0.0027783	0.00303994	1.09418	0.00311104	0.00303994	0.00251067	0.825895	1.00379e-10
M00001	0.00314819	0.00308407	0.979635	0.220068	0.00314305	0.00308407	0.981236	0.0982618	0.00314819	0.00309133	0.98194	0.498432	0.00314819	0.00312453	0.992486	0.889471	0.00312453	0.00321201	1.028	0.147934
M00525	0.00161448	0.00162089	1.00397	0.746856	0.00169371	0.00162089	0.95701	0.0063337	0.00161448	0.00164065	1.0162	0.363387	0.00161448	0.00158993	0.98479	0.342244	0.00158993	0.001699	1.0686	0.00012964
M00429	0.000595862	0.000540038	0.906314	0.00118889	0.00064132	0.000540038	0.842072	2.76727e-10	0.000595862	0.000601206	1.00897	0.463197	0.000595862	0.000557829	0.936172	0.175335	0.000557829	0.000695679	1.24712	3.46151e-05
M00254	0.00229383	0.00200118	0.872422	0.000323494	0.00246976	0.00200118	0.810274	1.42468e-12	0.00229383	0.00242587	1.05757	0.322567	0.00229383	0.00212032	0.92436	0.195555	0.00212032	0.00261906	1.23522	8.63076e-05
M00004	0.00195243	0.00157091	0.804592	3.01768e-08	0.00189726	0.00157091	0.827986	1.0358e-13	0.00195243	0.0018747	0.96019	0.350605	0.00195243	0.00166752	0.854075	7.79525e-05	0.00166752	0.00195445	1.17207	1.13693e-07
M00439	0.00106913	0.000692077	0.647329	5.84974e-08	0.00117387	0.000692077	0.58957	1.12533e-16	0.00106913	0.00122106	1.14211	0.274395	0.00106913	0.00075155	0.702957	0.000100243	0.00075155	0.00133927	1.78201	8.56765e-10
M00016	0.00218296	0.00215283	0.986199	0.197982	0.00226452	0.00215283	0.950677	0.000258993	0.00218296	0.00217707	0.997304	0.742299	0.00218296	0.00213312	0.977169	0.133425	0.00213312	0.00228666	1.07198	2.58111e-05
M00157	0.00239498	0.00227287	0.949014	0.131451	0.00261883	0.00227287	0.867893	2.76323e-09	0.00239498	0.00255556	1.06705	0.120512	0.00239498	0.00231336	0.96592	0.294272	0.00231336	0.00264899	1.14508	0.000649208
M00051	0.00217007	0.00227808	1.04977	0.00488121	0.00221452	0.00227808	1.0287	0.00204918	0.00217007	0.00221739	1.0218	0.374205	0.00217007	0.00219631	1.01209	0.73088	0.00219631	0.00220903	1.00579	0.691001
M00048	0.00247158	0.00267171	1.08097	1.44136e-06	0.00249886	0.00267171	1.06917	2.97374e-10	0.00247158	0.00244801	0.990463	0.638712	0.00247158	0.00256414	1.03745	0.127276	0.00256414	0.00254104	0.990991	0.384817
M00582	0.00148209	0.00107615	0.726104	1.23496e-05	0.00152857	0.00107615	0.704025	1.42686e-10	0.00148209	0.00159975	1.07939	0.203548	0.00148209	0.00104905	0.707817	2.14609e-05	0.00104905	0.00168988	1.61087	1.99079e-11
M00260	0.00177853	0.00175948	0.989286	0.693755	0.00184337	0.00175948	0.954492	0.00161281	0.00177853	0.00174276	0.979888	0.553559	0.00177853	0.00170207	0.957005	0.120821	0.00170207	0.00183784	1.07977	0.000220235
M00003	0.00241864	0.00235825	0.975033	0.0829238	0.00236722	0.00235825	0.996214	0.498376	0.00241864	0.00233174	0.964073	0.0422081	0.00241864	0.00235544	0.973871	0.127276	0.00235544	0.00246981	1.04855	0.00592323
M00053	0.00148506	0.00125374	0.844239	4.40304e-07	0.00139121	0.00125374	0.901188	3.01518e-07	0.00148506	0.00141212	0.950884	0.116333	0.00148506	0.00119988	0.807968	9.33158e-09	0.00119988	0.00148692	1.23923	4.27834e-09
M00335	0.00239613	0.00232095	0.968623	0.166806	0.00232367	0.00232095	0.998827	0.787746	0.00239613	0.00225353	0.940488	0.00522122	0.00239613	0.00226611	0.945735	0.0275698	0.00226611	0.00239047	1.05488	0.0075719
M00165	0.00221092	0.00189329	0.856333	4.5287e-07	0.0021007	0.00189329	0.901266	3.70025e-08	0.00221092	0.00210951	0.954129	0.2066	0.00221092	0.00188864	0.854231	6.01711e-06	0.00188864	0.00225477	1.19386	1.00379e-10
M00240	0.00144962	0.00105982	0.731103	1.33524e-08	0.00126743	0.00105982	0.836196	2.21363e-13	0.00144962	0.00130536	0.900485	0.742299	0.00144962	0.00126541	0.872927	0.310062	0.00126541	0.00128702	1.01708	0.769344
M00083	0.00155838	0.00158494	1.01704	0.395849	0.0015799	0.00158494	1.00319	0.725026	0.00155838	0.00157256	1.0091	0.782736	0.00155838	0.00168118	1.0788	0.00364613	0.00168118	0.00159332	0.947737	0.0143282
M00011	0.00166366	0.00174745	1.05037	0.0574869	0.00148269	0.00174745	1.17856	7.18006e-09	0.00166366	0.00141889	0.852872	0.0559333	0.00166366	0.00186215	1.11931	0.0124516	0.00186215	0.00132097	0.709379	1.622e-10
M00002	0.00177157	0.00181247	1.02309	0.207117	0.00177816	0.00181247	1.01929	0.0744272	0.00177157	0.00174202	0.983318	0.654871	0.00177157	0.00171404	0.967526	0.133425	0.00171404	0.00182567	1.06512	0.00161538
M00196	0.00114018	0.000867465	0.760816	0.000200036	0.00146239	0.000867465	0.593184	1.71496e-14	0.00114018	0.00128985	1.13127	0.0413908	0.00114018	0.000851223	0.746571	0.00147149	0.000851223	0.00145324	1.70724	7.43053e-10
M00096	0.00163346	0.00197204	1.20728	1.1727e-11	0.00166324	0.00197204	1.18566	7.2686e-22	0.00163346	0.00158911	0.972851	0.470921	0.00163346	0.00180421	1.10454	0.0012354	0.00180421	0.00162802	0.902345	0.000105309
M00207	0.00131928	0.000969893	0.73517	9.40773e-06	0.00158064	0.000969893	0.613607	1.07677e-16	0.00131928	0.00159125	1.20615	0.00269369	0.00131928	0.000946954	0.717783	0.00018647	0.000946954	0.00151506	1.59992	9.41808e-10
M00035	0.00108851	0.000994365	0.913514	0.120145	0.00100839	0.000994365	0.986091	0.318592	0.00108851	0.00111375	1.02319	0.568937	0.00108851	0.000912127	0.837963	0.00127883	0.000912127	0.00112149	1.22953	1.15295e-05
M00026	0.00200238	0.00185229	0.925042	0.0119682	0.00204268	0.00185229	0.906792	2.23376e-08	0.00200238	0.00201483	1.00622	0.665764	0.00200238	0.00192184	0.95978	0.376904	0.00192184	0.00213998	1.1135	8.63076e-05
M00527	0.00194072	0.00208414	1.0739	4.09416e-07	0.00200821	0.00208414	1.03781	9.99034e-06	0.00194072	0.00194429	1.00184	0.934035	0.00194072	0.00206283	1.06292	0.00418245	0.00206283	0.00198144	0.960543	0.05732
M00167	0.00165545	0.00137143	0.828431	6.02647e-08	0.00157519	0.00137143	0.870642	3.97659e-11	0.00165545	0.00158154	0.95535	0.315801	0.00165545	0.00141773	0.856402	5.41647e-05	0.00141773	0.00170085	1.1997	1.68298e-09
M00331	0.000435344	0.000109433	0.25137	2.09471e-16	0.000310037	0.000109433	0.352967	2.60129e-23	0.000435344	0.000273916	0.629195	6.72775e-05	0.000435344	0.000123902	0.284608	5.61953e-10	0.000123902	0.000362395	2.92484	2.998e-06
M00603	0.000815788	0.000517132	0.633905	6.15672e-07	0.000999842	0.000517132	0.517214	1.41397e-17	0.000815788	0.00112708	1.38158	0.00179036	0.000815788	0.000675918	0.828545	0.0479084	0.000675918	0.00112511	1.66457	8.95811e-07
M00526	0.0015487	0.00165256	1.06706	1.60053e-05	0.001603	0.00165256	1.03092	0.00204918	0.0015487	0.00152738	0.98623	0.536929	0.0015487	0.00162036	1.04627	0.130939	0.00162036	0.00158451	0.977877	0.868959
M00570	0.0017953	0.0015141	0.84337	2.16889e-08	0.00176559	0.0015141	0.857565	5.38545e-13	0.0017953	0.00174789	0.97359	0.51722	0.0017953	0.00156696	0.872811	0.000274644	0.00156696	0.00189427	1.20888	1.47832e-08
M00017	0.00152525	0.00144895	0.949974	0.0100137	0.00156316	0.00144895	0.926935	1.66208e-06	0.00152525	0.00146172	0.95835	0.193893	0.00152525	0.00142151	0.931987	0.00385173	0.00142151	0.00154535	1.08711	0.000253605
M00239	0.00108683	0.000599229	0.551353	2.11974e-10	0.00104926	0.000599229	0.571097	1.68433e-18	0.00108683	0.00111743	1.02815	0.816198	0.00108683	0.000725435	0.667476	2.80439e-05	0.000725435	0.00102152	1.40814	2.56727e-06
M00023	0.0012166	0.00125567	1.03212	0.0738734	0.0011869	0.00125567	1.05795	0.0122743	0.0012166	0.00108617	0.892794	0.197941	0.0012166	0.00142777	1.17358	0.000319334	0.00142777	0.00119581	0.837533	4.53837e-05
M00144	0.000789825	0.00108073	1.36831	1.9553e-05	0.000727231	0.00108073	1.48609	5.03423e-14	0.000789825	0.000636193	0.805485	0.0631074	0.000789825	0.00107682	1.36336	0.000627545	0.00107682	0.000594034	0.551657	1.18491e-10
M00007	0.0014835	0.00119153	0.803188	2.34535e-08	0.00141159	0.00119153	0.844101	1.44218e-11	0.0014835	0.00143365	0.966398	0.401738	0.0014835	0.00121862	0.821455	2.48987e-06	0.00121862	0.00151551	1.24363	1.61067e-10
M00345	0.000682086	0.000574323	0.84201	0.000176178	0.00064424	0.000574323	0.891473	4.51104e-09	0.000682086	0.000625727	0.917373	0.750071	0.000682086	0.000688274	1.00907	0.271972	0.000688274	0.00068558	0.996086	0.990702
M00050	0.00112294	0.00111348	0.991577	0.613073	0.00112766	0.00111348	0.987429	0.401909	0.00112294	0.00109644	0.976395	0.404081	0.00112294	0.00109472	0.974867	0.371977	0.00109472	0.00112933	1.03161	0.164066
M00125	0.000999779	0.00110123	1.10147	0.00190524	0.00106035	0.00110123	1.03855	0.00997977	0.000999779	0.000965926	0.966139	0.477726	0.000999779	0.00118962	1.18988	1.73583e-06	0.00118962	0.000979554	0.823416	4.91837e-08
M00019	0.00154384	0.00127029	0.822812	5.98605e-09	0.00153459	0.00127029	0.827772	3.30888e-15	0.00154384	0.00151571	0.981778	0.625861	0.00154384	0.00135497	0.877663	0.000638989	0.00135497	0.00163744	1.20847	5.44986e-08
M00159	0.000878966	0.000625159	0.711243	0.000786158	0.000823057	0.000625159	0.759558	1.01724e-06	0.000878966	0.000898938	1.02272	0.746515	0.000878966	0.000816177	0.928565	0.691555	0.000816177	0.000856849	1.04983	0.902231
M00120	0.000990198	0.00102561	1.03576	0.0383822	0.00101819	0.00102561	1.00729	0.107303	0.000990198	0.000986766	0.996534	0.804337	0.000990198	0.000997228	1.0071	0.688506	0.000997228	0.00104036	1.04326	0.0785779
M00362	0.00151634	0.0015678	1.03393	0.0406976	0.00146154	0.0015678	1.0727	1.05321e-06	0.00151634	0.00149999	0.989211	0.834283	0.00151634	0.00151289	0.997723	0.824507	0.00151289	0.00154416	1.02066	0.270022
M00376	0.00111545	0.000912809	0.818334	0.000186894	0.00100328	0.000912809	0.909826	0.000374856	0.00111545	0.000963284	0.863584	0.0735032	0.00111545	0.00112183	1.00572	0.418725	0.00112183	0.000980951	0.874419	0.000138901
M00333	0.00118649	0.000810165	0.682823	7.9302e-06	0.00113999	0.000810165	0.710675	4.23144e-09	0.00118649	0.00132366	1.11561	0.271587	0.00118649	0.000799493	0.673828	0.000118191	0.000799493	0.00131606	1.64612	1.10664e-08
M00279	0.000222532	0.000119733	0.538046	0.595096	0.000146328	0.000119733	0.81825	0.91538	0.000222532	9.73493e-05	0.437461	0.0531353	0.000222532	0.000218099	0.980077	0.0303775	0.000218099	0.000150025	0.687876	0.000327835
M00121	0.00119424	0.000914344	0.765631	5.89134e-07	0.00101494	0.000914344	0.900888	0.000662895	0.00119424	0.000995961	0.833973	0.00205395	0.00119424	0.000888577	0.744055	7.52985e-06	0.000888577	0.00107622	1.21118	0.000468111
M00572	0.00113682	0.00111878	0.984128	0.746856	0.00112235	0.00111878	0.996813	0.824369	0.00113682	0.00111975	0.984984	0.640858	0.00113682	0.00120206	1.05739	0.0132534	0.00120206	0.00114245	0.950408	0.00403806
M00620	0.000966879	0.00121141	1.2529	6.97825e-08	0.000946602	0.00121141	1.27974	3.9707e-17	0.000966879	0.000918749	0.950221	0.747457	0.000966879	0.0012781	1.32189	5.19893e-07	0.0012781	0.000804856	0.629726	7.83823e-14
M00018	0.00128399	0.00124817	0.972101	0.115241	0.0013232	0.00124817	0.943297	0.000204048	0.00128399	0.00127943	0.996448	0.866046	0.00128399	0.00120879	0.941436	0.00468258	0.00120879	0.00130492	1.07952	1.20858e-05
M00212	0.000559734	0.000330261	0.590032	2.64515e-08	0.000578534	0.000330261	0.570858	3.95375e-19	0.000559734	0.000575465	1.0281	0.621587	0.000559734	0.000427698	0.76411	0.00418245	0.000427698	0.000572081	1.33758	4.3407e-05
M00565	0.00122314	0.00104781	0.856651	0.00114538	0.00125384	0.00104781	0.835681	7.51062e-08	0.00122314	0.00126004	1.03017	0.534882	0.00122314	0.00106257	0.868717	0.0188972	0.00106257	0.001341	1.26204	7.47379e-06
M00793	0.000976922	0.00118599	1.21401	3.78873e-07	0.00105899	0.00118599	1.11993	7.5376e-08	0.000976922	0.00101003	1.03389	0.213192	0.000976922	0.00122309	1.25198	6.65897e-06	0.00122309	0.00104465	0.854113	0.00076108
M00126	0.00109731	0.00128188	1.1682	1.47835e-07	0.00115737	0.00128188	1.10758	3.2268e-09	0.00109731	0.00105487	0.961328	0.361193	0.00109731	0.00119941	1.09304	0.00931981	0.00119941	0.00106315	0.886396	0.00012964
M00082	0.00098242	0.000768072	0.781817	1.30335e-08	0.00097524	0.000768072	0.787573	4.51696e-16	0.00098242	0.000956487	0.973602	0.412447	0.00098242	0.000875294	0.890957	0.0132534	0.000875294	0.00104959	1.19913	1.52763e-05
M00275	0.000242481	9.54074e-05	0.393463	9.88998e-10	0.000220788	9.54074e-05	0.432123	3.23644e-22	0.000242481	0.000220195	0.908089	0.51988	0.000242481	0.000125675	0.518287	0.000151974	0.000125675	0.000232826	1.8526	1.53117e-08
M00374	0.00115673	0.00115413	0.997749	0.357502	0.00112536	0.00115413	1.02557	0.0191621	0.00115673	0.00106903	0.924183	0.116333	0.00115673	0.00118036	1.02043	0.11309	0.00118036	0.00106693	0.9039	4.41635e-06
M00183	0.00121436	0.00135003	1.11173	1.61281e-07	0.00122736	0.00135003	1.09995	2.85487e-11	0.00121436	0.00114195	0.940373	0.0986834	0.00121436	0.00122839	1.01155	0.747657	0.00122839	0.00120836	0.983698	0.787812
M00491	0.000617449	0.000493701	0.799582	0.00264573	0.000665171	0.000493701	0.742217	1.58471e-07	0.000617449	0.0006807	1.10244	0.212806	0.000617449	0.000490144	0.79382	0.0167597	0.000490144	0.000701267	1.43074	2.2122e-05
M00060	0.000691777	0.000995962	1.43972	2.52954e-05	0.000594598	0.000995962	1.67502	7.29241e-14	0.000691777	0.000535941	0.77473	0.0721747	0.000691777	0.00101997	1.47442	0.000269523	0.00101997	0.000461408	0.452374	1.74947e-11
M00545	0.00024446	5.82907e-05	0.238447	2.46653e-16	0.0001668	5.82907e-05	0.349464	9.71824e-21	0.00024446	0.000179176	0.732946	0.00501728	0.00024446	8.0481e-05	0.32922	4.69716e-08	8.0481e-05	0.000237846	2.9553	9.09795e-06
M00276	0.000304182	0.000141247	0.464351	4.71674e-08	0.000278423	0.000141247	0.507311	1.89581e-19	0.000304182	0.000242088	0.795864	0.638712	0.000304182	0.000235948	0.775679	0.170368	0.000235948	0.000339209	1.43764	0.000823507
M00550	0.000486845	0.00016047	0.329612	9.08241e-16	0.000358167	0.00016047	0.448031	5.05644e-26	0.000486845	0.000331243	0.680388	0.016024	0.000486845	0.000263731	0.541714	6.89666e-05	0.000263731	0.000425993	1.61526	0.000183278
M00632	0.0011205	0.00107057	0.955437	0.0959475	0.00116809	0.00107057	0.916515	6.24281e-06	0.0011205	0.00115282	1.02884	0.247193	0.0011205	0.00107917	0.963115	0.347749	0.00107917	0.00120916	1.12044	0.000188172
M00095	0.000175791	0.0001135	0.645652	1.28493e-07	0.00018054	0.0001135	0.628666	9.84772e-14	0.000175791	0.000189409	1.07747	0.0580823	0.000175791	0.000111334	0.633335	1.30603e-05	0.000111334	0.000227306	2.04165	2.86495e-11
M00244	2.63916e-05	6.8175e-06	0.258321	4.07136e-09	5.50971e-05	6.8175e-06	0.123736	6.23152e-26	2.63916e-05	1.6928e-05	0.641418	0.0599817	2.63916e-05	4.41706e-06	0.167366	9.55772e-08	4.41706e-06	2.90117e-05	6.56811	1.75884e-07
M00344	0.000426705	0.000320925	0.752101	7.82532e-07	0.000382817	0.000320925	0.838325	6.90461e-11	0.000426705	0.000362566	0.84969	0.212806	0.000426705	0.000386636	0.906099	0.109519	0.000386636	0.000410133	1.06077	0.0210537
M00127	0.00107545	0.00121086	1.12591	0.000195776	0.00109266	0.00121086	1.10817	1.99417e-06	0.00107545	0.00103558	0.962923	0.463197	0.00107545	0.00120881	1.12401	0.0111332	0.00120881	0.00105608	0.873652	0.000642434
M00532	0.000621308	0.000469621	0.755858	5.56949e-05	0.000529623	0.000469621	0.886708	0.00139132	0.000621308	0.000515568	0.82981	0.0630156	0.000621308	0.00062374	1.00391	0.824507	0.00062374	0.000495846	0.794957	0.000999312
M00247	0.000784908	0.000629582	0.802109	0.00118284	0.000799847	0.000629582	0.787129	1.45414e-06	0.000784908	0.0009338	1.18969	0.0102316	0.000784908	0.0005933	0.755885	0.00220473	0.0005933	0.000966398	1.62885	7.02187e-10
M00221	0.000787982	0.000528723	0.670984	1.45793e-06	0.000701529	0.000528723	0.753673	3.5077e-07	0.000787982	0.000797602	1.01221	0.949153	0.000787982	0.000545344	0.692076	6.51464e-06	0.000545344	0.00075977	1.3932	9.07226e-07
M00115	0.000978181	0.00103042	1.05341	0.00162977	0.00099767	0.00103042	1.03283	0.00691435	0.000978181	0.000937583	0.958497	0.402293	0.000978181	0.00101991	1.04266	0.0579847	0.00101991	0.000991417	0.972059	0.142298
M00237	0.000984943	0.00066653	0.676719	1.38099e-06	0.000881718	0.00066653	0.755945	1.46637e-07	0.000984943	0.000995445	1.01066	0.879589	0.000984943	0.00058773	0.596715	8.65408e-10	0.00058773	0.000979664	1.66686	5.64878e-11
M00841	0.000647901	0.000838752	1.29457	7.77619e-13	0.000701906	0.000838752	1.19496	1.72469e-17	0.000647901	0.000645438	0.996198	1	0.000647901	0.00073716	1.13776	0.000233809	0.00073716	0.000652239	0.884801	4.82266e-05
M00020	0.000635281	0.000557011	0.876795	0.00803397	0.000594978	0.000557011	0.936188	0.0013828	0.000635281	0.000600111	0.94464	0.772138	0.000635281	0.00059035	0.929274	0.125534	0.00059035	0.000604407	1.02381	0.0497902
M00015	0.000707348	0.000699344	0.988685	0.769466	0.00069345	0.000699344	1.0085	0.127639	0.000707348	0.000717488	1.01434	0.756471	0.000707348	0.000698577	0.987601	0.825833	0.000698577	0.000726456	1.03991	0.412432
M00280	0.00011349	2.35792e-05	0.207765	4.241e-11	7.97524e-05	2.35792e-05	0.295655	3.91053e-19	0.00011349	6.06083e-05	0.534043	0.00109421	0.00011349	7.42816e-05	0.654523	0.0165339	7.42816e-05	8.72997e-05	1.17525	0.126401
M00049	0.00119105	0.00115912	0.973188	0.178927	0.00118972	0.00115912	0.974279	0.0527872	0.00119105	0.00117623	0.987557	0.747457	0.00119105	0.00114312	0.959759	0.119664	0.00114312	0.00119765	1.04771	0.0516567
M00299	0.000756213	0.00073101	0.966673	0.590984	0.000745648	0.00073101	0.980369	0.442103	0.000756213	0.000817502	1.08105	0.141249	0.000756213	0.000740048	0.978624	0.854816	0.000740048	0.000775862	1.04839	0.187369
M00357	0.000594866	0.000722147	1.21397	2.67658e-09	0.000642397	0.000722147	1.12414	1.59069e-11	0.000594866	0.000580134	0.975234	0.25738	0.000594866	0.000612321	1.02934	0.612607	0.000612321	0.00062908	1.02737	0.725727
M00361	0.000911702	0.00109218	1.19796	2.37287e-09	0.000925271	0.00109218	1.18039	3.79757e-17	0.000911702	0.000912702	1.0011	0.992961	0.000911702	0.00107834	1.18278	1.37185e-05	0.00107834	0.000930291	0.862708	1.04333e-05
M00519	0.000457593	0.000318737	0.696553	8.81329e-05	0.000585059	0.000318737	0.544795	7.44801e-18	0.000457593	0.000559746	1.22324	0.0044491	0.000457593	0.000462947	1.0117	0.325277	0.000462947	0.000539138	1.16458	0.00228393
M00579	0.000446219	0.000510503	1.14406	1.68858e-07	0.000481886	0.000510503	1.05938	1.95154e-06	0.000446219	0.000451642	1.01215	0.985779	0.000446219	0.000451052	1.01083	0.860346	0.000451052	0.000476797	1.05708	0.199942
M00432	0.000992379	0.000860357	0.866964	3.30147e-06	0.000978887	0.000860357	0.878914	5.22066e-13	0.000992379	0.000954274	0.961602	0.654309	0.000992379	0.000956443	0.963788	0.552196	0.000956443	0.000993861	1.03912	0.157876
M00222	0.00101219	0.000871295	0.860804	1.71135e-05	0.00105035	0.000871295	0.82953	6.74567e-12	0.00101219	0.00103782	1.02532	0.652573	0.00101219	0.000833594	0.823557	5.33798e-05	0.000833594	0.00110169	1.32162	3.35498e-11
M00114	0.000713658	0.000972329	1.36246	2.47423e-10	0.000724247	0.000972329	1.34254	9.68435e-20	0.000713658	0.000682036	0.955692	0.978757	0.000713658	0.000942367	1.32047	9.93253e-06	0.000942367	0.000681872	0.723574	1.12391e-08
M00061	0.000995582	0.000957959	0.96221	0.149116	0.000960179	0.000957959	0.997688	0.875113	0.000995582	0.00104542	1.05006	0.498432	0.000995582	0.00105978	1.06449	0.50767	0.00105978	0.000946307	0.892925	0.02443
M00377	0.000763048	0.000805827	1.05606	0.244336	0.000823811	0.000805827	0.97817	0.32645	0.000763048	0.000763363	1.00041	0.848424	0.000763048	0.000734334	0.962369	0.18242	0.000734334	0.000814172	1.10872	2.71473e-06
M00014	0.000613238	0.000576247	0.939679	0.871712	0.000634024	0.000576247	0.908872	3.45802e-06	0.000613238	0.000587087	0.957356	0.697201	0.000613238	0.000670455	1.0933	0.0255611	0.000670455	0.000597478	0.891153	0.0199231
M00150	0.000184055	7.17855e-05	0.390021	3.31859e-11	0.000144347	7.17855e-05	0.497313	1.41697e-14	0.000184055	0.000144317	0.784095	0.161707	0.000184055	8.90735e-05	0.483949	4.14963e-06	8.90735e-05	0.000152246	1.70922	0.00281675
M00028	0.00104038	0.0010102	0.970988	0.271543	0.00103378	0.0010102	0.977194	0.0622071	0.00104038	0.00101443	0.975052	0.507789	0.00104038	0.00102712	0.987251	0.794867	0.00102712	0.0010743	1.04593	0.0970903
M00116	0.000445653	0.000609194	1.36697	0.000887384	0.000411299	0.000609194	1.48115	5.39685e-09	0.000445653	0.000334058	0.749592	0.0991238	0.000445653	0.000609172	1.36692	0.00253442	0.000609172	0.000338978	0.556457	6.93286e-09
M00161	4.80971e-07	1.58133e-07	0.328778	1.42972e-05	2.86956e-07	1.58133e-07	0.551071	0.000263687	4.80971e-07	2.59119e-07	0.538742	0.62856	4.80971e-07	9.58841e-08	0.199355	0.010822	9.58841e-08	8.64053e-07	9.01143	1.41038e-12
M00631	0.000986299	0.00096009	0.973426	0.299497	0.00095501	0.00096009	1.00532	0.960592	0.000986299	0.00107156	1.08644	0.161477	0.000986299	0.00105032	1.06491	0.374437	0.00105032	0.000959027	0.913083	0.0755807
M00549	0.000841815	0.000785359	0.932936	0.00878955	0.0008605	0.000785359	0.912677	1.51354e-05	0.000841815	0.000879624	1.04491	0.324134	0.000841815	0.000773822	0.919231	0.0183416	0.000773822	0.000893246	1.15433	7.84058e-06
M00238	0.000559172	0.000378102	0.676182	5.77847e-08	0.000506826	0.000378102	0.746019	1.05859e-09	0.000559172	0.000532107	0.951599	0.499068	0.000559172	0.000360837	0.645306	8.12375e-07	0.000360837	0.000538761	1.49309	3.6967e-07
M00140	0.000731063	0.000730838	0.999692	0.88911	0.000716219	0.000730838	1.02041	0.610888	0.000731063	0.000711932	0.973831	0.985779	0.000731063	0.00069459	0.950109	0.286482	0.00069459	0.000732651	1.0548	0.00805504
M00647	0.000475246	0.000451649	0.95035	0.841968	0.000422974	0.000451649	1.06779	0.0451228	0.000475246	0.000397325	0.836041	0.227259	0.000475246	0.000714346	1.50311	0.000254715	0.000714346	0.0003082	0.431443	8.92621e-12
M00602	0.000235147	0.000189296	0.805013	0.00143732	0.000288259	0.000189296	0.656688	8.76729e-12	0.000235147	0.000265348	1.12844	0.0989696	0.000235147	0.000173772	0.738994	0.000390121	0.000173772	0.000286674	1.64971	7.17456e-10
M00346	0.000919766	0.000938485	1.02035	0.279163	0.000911684	0.000938485	1.0294	9.78847e-05	0.000919766	0.000892106	0.969927	0.198657	0.000919766	0.000941619	1.02376	0.33757	0.000941619	0.000918499	0.975447	0.243692
M00530	0.000225258	3.65084e-05	0.162074	2.79982e-13	0.000139859	3.65084e-05	0.261037	2.3991e-20	0.000225258	0.000128224	0.569229	0.00108467	0.000225258	7.18574e-05	0.319	0.000514007	7.18574e-05	0.000156909	2.18362	0.7327
M00012	0.000795224	0.000681592	0.857107	9.01427e-05	0.000764342	0.000681592	0.891736	1.84227e-10	0.000795224	0.000713963	0.897814	0.0167343	0.000795224	0.000762283	0.958577	0.841178	0.000762283	0.000796513	1.0449	0.626919
M00725	1.17799e-05	1.35067e-05	1.14659	0.124154	2.63116e-05	1.35067e-05	0.513338	0.00233938	1.17799e-05	1.28085e-05	1.08732	0.650506	1.17799e-05	7.15971e-06	0.60779	0.00424858	7.15971e-06	4.08169e-05	5.70091	7.5927e-08
M00034	0.000918721	0.000755133	0.82194	5.38337e-09	0.000863371	0.000755133	0.874634	5.30101e-11	0.000918721	0.000893247	0.972273	0.45232	0.000918721	0.00075975	0.826965	6.18001e-07	0.00075975	0.000921445	1.21283	3.26817e-10
M00119	0.000812139	0.000794742	0.978579	0.930968	0.000820539	0.000794742	0.968561	0.00400619	0.000812139	0.00076078	0.936761	0.125369	0.000812139	0.000886225	1.09122	0.000406717	0.000886225	0.000795399	0.897513	1.40615e-05
M00651	0.000266531	0.00021566	0.809137	0.00116395	0.00030375	0.00021566	0.70999	6.70417e-10	0.000266531	0.000320721	1.20332	0.0222294	0.000266531	0.000204254	0.766342	0.00228763	0.000204254	0.000300144	1.46947	5.10866e-07
M00117	0.000309288	0.000156737	0.506767	1.09346e-05	0.000227812	0.000156737	0.688011	0.00781076	0.000309288	0.000197593	0.638863	0.000347223	0.000309288	0.000196392	0.634981	0.140866	0.000196392	0.00023004	1.17133	0.0212097
M00010	0.000863963	0.000779456	0.902187	0.000295608	0.000862991	0.000779456	0.903203	1.81653e-09	0.000863963	0.00082298	0.952563	0.221556	0.000863963	0.000837485	0.969353	0.37938	0.000837485	0.000917549	1.0956	0.00114287
M00721	0.000205103	3.92423e-05	0.19133	8.42042e-14	0.000124306	3.92423e-05	0.315691	3.00907e-13	0.000205103	0.000106595	0.519714	1.91162e-06	0.000205103	4.07255e-05	0.198561	3.2436e-09	4.07255e-05	0.000152558	3.74601	0.0001471
M00308	0.00100798	0.00102921	1.02105	0.487235	0.000988953	0.00102921	1.0407	0.00735034	0.00100798	0.00103569	1.02749	0.351114	0.00100798	0.000991286	0.983433	0.381863	0.000991286	0.00101734	1.02629	0.229777
M00273	0.000347595	0.000162614	0.467826	9.89116e-13	0.00027749	0.000162614	0.586019	2.04029e-20	0.000347595	0.000302125	0.869185	0.654871	0.000347595	0.000244238	0.702649	0.000588945	0.000244238	0.000373932	1.53102	1.1514e-07
M00495	2.29347e-05	1.97545e-05	0.861338	0.195143	5.27893e-05	1.97545e-05	0.374214	1.79411e-08	2.29347e-05	3.66839e-05	1.5995	0.00760524	2.29347e-05	2.703e-05	1.17857	0.702141	2.703e-05	5.62772e-05	2.08203	0.00156354
M00006	0.000180788	8.43773e-05	0.466718	3.17465e-09	0.000182081	8.43773e-05	0.463404	4.95121e-19	0.000180788	0.00014835	0.820575	0.177939	0.000180788	0.000170752	0.944483	0.800547	0.000170752	0.000139124	0.814772	0.0363489
M00079	0.000237032	0.000427199	1.80228	6.54223e-08	0.00027432	0.000427199	1.5573	6.14187e-13	0.000237032	0.000255805	1.0792	0.829825	0.000237032	0.000490176	2.06797	2.48987e-06	0.000490176	0.000183535	0.374426	9.56662e-12
M00029	0.000881267	0.000761322	0.863895	6.87569e-06	0.000861592	0.000761322	0.883623	1.72378e-07	0.000881267	0.000893261	1.01361	0.72836	0.000881267	0.0007443	0.84458	2.17897e-05	0.0007443	0.000919028	1.23476	6.62114e-10
M00188	0.000542077	0.00047717	0.880263	0.0132747	0.000557038	0.00047717	0.856619	9.08648e-05	0.000542077	0.000572135	1.05545	0.189172	0.000542077	0.00047384	0.87412	0.0145418	0.00047384	0.000539961	1.13954	0.00592323
M00189	0.000433694	0.000315689	0.727907	9.47148e-06	0.000447046	0.000315689	0.706168	1.95819e-16	0.000433694	0.000403962	0.931444	0.655026	0.000433694	0.000364997	0.841601	0.0384191	0.000364997	0.000442582	1.21256	0.00263036
M00080	0.000269112	0.000152821	0.56787	0.0281877	0.00017488	0.000152821	0.87386	0.130556	0.000269112	0.000154684	0.574794	3.09643e-05	0.000269112	0.000170958	0.635265	0.439698	0.000170958	0.000187815	1.0986	0.000343726
M00535	0.00078517	0.000725595	0.924124	0.00979595	0.000776971	0.000725595	0.933876	1.50968e-06	0.00078517	0.0007514	0.95699	0.38456	0.00078517	0.000822145	1.04709	0.1106	0.000822145	0.00077271	0.93987	0.00941134
M00740	0.000892873	0.000915103	1.0249	0.107517	0.000912482	0.000915103	1.00287	0.364101	0.000892873	0.000852976	0.955316	0.141249	0.000892873	0.00096247	1.07795	0.000939964	0.00096247	0.000924179	0.960216	0.0494741
M00394	0.000660246	0.000649104	0.983124	0.885271	0.000653068	0.000649104	0.993929	0.92529	0.000660246	0.000624321	0.945589	0.0803337	0.000660246	0.000598018	0.90575	9.16058e-05	0.000598018	0.000674875	1.12852	1.58596e-08
M00089	0.000793728	0.000621855	0.783462	4.21121e-07	0.000782395	0.000621855	0.79481	3.01478e-11	0.000793728	0.000803675	1.01253	0.747457	0.000793728	0.000608002	0.766009	4.24267e-06	0.000608002	0.000855499	1.40706	2.15022e-11
M00332	0.000103393	1.07382e-05	0.103857	6.02375e-14	3.44649e-05	1.07382e-05	0.311568	2.70319e-07	0.000103393	4.47162e-05	0.432486	3.19489e-07	0.000103393	8.72478e-06	0.0843842	4.87974e-11	8.72478e-06	6.18573e-05	7.08984	0.00273823
M00542	0.000108753	9.79365e-06	0.0900538	7.27314e-15	3.29609e-05	9.79365e-06	0.297129	1.32037e-07	0.000108753	4.31354e-05	0.396635	4.37296e-08	0.000108753	7.2969e-06	0.0670959	2.05634e-11	7.2969e-06	6.27905e-05	8.60509	0.000857687
M00033	0.000558622	0.000562259	1.00651	0.877286	0.000583407	0.000562259	0.963752	0.0895555	0.000558622	0.000570223	1.02077	0.299561	0.000558622	0.000512523	0.917477	3.73851e-05	0.000512523	0.000571306	1.11469	3.62397e-08
M00718	0.000315901	0.00030556	0.967264	0.993421	0.000293107	0.00030556	1.04249	0.0895976	0.000315901	0.000281204	0.890165	0.474091	0.000315901	0.000539182	1.70681	7.52985e-06	0.000539182	0.000191816	0.355754	6.88275e-14
M00133	0.000455159	0.000332144	0.729731	5.41568e-08	0.000396259	0.000332144	0.838199	1.96859e-09	0.000455159	0.000397844	0.874077	0.188104	0.000455159	0.000379387	0.833527	0.0191508	0.000379387	0.000408103	1.07569	0.0816707
M00609	0.00075635	0.000766788	1.0138	0.666595	0.000774294	0.000766788	0.990306	0.490899	0.00075635	0.000790838	1.0456	0.27251	0.00075635	0.000724977	0.958521	0.142173	0.000724977	0.000835244	1.1521	6.64227e-07
M00577	0.000514774	0.00034468	0.669574	5.25804e-08	0.000457345	0.00034468	0.753654	6.63048e-13	0.000514774	0.000443232	0.861021	0.224803	0.000514774	0.000588851	1.1439	0.0473546	0.000588851	0.000408248	0.693295	1.61248e-07
M00646	0.000350788	0.000393952	1.12305	0.0820039	0.000322157	0.000393952	1.22286	0.000179654	0.000350788	0.000298579	0.851167	0.272044	0.000350788	0.000574229	1.63697	1.48136e-05	0.000574229	0.000226912	0.395159	2.39706e-13
M00546	0.000145392	4.96502e-05	0.341491	1.31918e-08	9.59668e-05	4.96502e-05	0.517368	1.28614e-08	0.000145392	0.000100928	0.694176	0.00531847	0.000145392	5.4453e-05	0.374524	2.68285e-06	5.4453e-05	0.00011169	2.05113	0.0165326
M00742	0.000671856	0.000573416	0.85348	3.80062e-05	0.000687213	0.000573416	0.834408	6.12661e-11	0.000671856	0.000665165	0.990041	0.697201	0.000671856	0.0005343	0.795259	5.85037e-07	0.0005343	0.000697388	1.30524	7.88363e-10
M00149	0.000299478	0.000436911	1.45891	1.63815e-06	0.000295851	0.000436911	1.4768	2.28424e-13	0.000299478	0.000241017	0.804791	0.116333	0.000299478	0.000423722	1.41487	0.000264496	0.000423722	0.000244054	0.575978	3.34715e-10
M00307	0.000577206	0.000533518	0.924311	0.0254323	0.000549029	0.000533518	0.971748	0.171825	0.000577206	0.000555623	0.962608	0.410049	0.000577206	0.000520801	0.902279	0.00808911	0.000520801	0.000573865	1.10189	0.149386
M00129	0.000412802	0.000396442	0.960368	0.158066	0.000399971	0.000396442	0.991178	0.952688	0.000412802	0.000406632	0.985053	0.551491	0.000412802	0.000414053	1.00303	0.589805	0.000414053	0.000400011	0.966086	0.73968
M00580	5.99301e-05	2.91068e-05	0.485678	4.89158e-07	6.73041e-05	2.91068e-05	0.432467	9.53722e-15	5.99301e-05	4.89789e-05	0.817267	0.161582	5.99301e-05	3.57756e-05	0.596956	0.00245267	3.57756e-05	8.14905e-05	2.27782	3.45529e-06
M00306	0.000113988	8.91073e-06	0.0781725	1.84766e-16	6.65293e-05	8.91073e-06	0.133937	3.72953e-23	0.000113988	6.55817e-05	0.575338	2.31349e-05	0.000113988	1.32249e-05	0.11602	1.62007e-09	1.32249e-05	9.8477e-05	7.44632	2.01195e-06
M00840	0.00043255	0.000510587	1.18041	1.70933e-06	0.00047455	0.000510587	1.07594	3.44766e-05	0.00043255	0.000432254	0.999315	0.985779	0.00043255	0.000539974	1.24835	1.56791e-07	0.000539974	0.000426677	0.790181	1.04822e-09
M00063	0.000376098	0.000439161	1.16768	0.00947011	0.000300803	0.000439161	1.45996	5.85446e-11	0.000376098	0.000299157	0.795422	0.0855952	0.000376098	0.000495526	1.31754	0.00294192	0.000495526	0.000269551	0.54397	9.41808e-10
M00024	0.000507841	0.000455754	0.897435	0.00118284	0.000474402	0.000455754	0.960693	0.0260682	0.000507841	0.00047698	0.939232	0.118508	0.000507841	0.000497898	0.980422	1	0.000497898	0.000478686	0.961414	0.225438
M00025	0.00063941	0.000507582	0.793828	4.77441e-08	0.000613692	0.000507582	0.827095	3.965e-12	0.00063941	0.000633978	0.991504	0.978757	0.00063941	0.00055469	0.867502	0.000390121	0.00055469	0.000648226	1.16863	2.66734e-07
M00741	0.000287845	0.00016313	0.566729	3.56913e-05	0.000236798	0.00016313	0.688902	2.05843e-07	0.000287845	0.000237188	0.824012	0.474091	0.000287845	0.000338616	1.17638	0.0656973	0.000338616	0.000166859	0.492769	2.50961e-09
M00552	0.000618971	0.000530908	0.857726	3.39879e-05	0.000570355	0.000530908	0.930838	0.00567382	0.000618971	0.000572026	0.924157	0.0199916	0.000618971	0.000492037	0.794927	1.62007e-09	0.000492037	0.000620239	1.26055	2.93908e-11
M00166	0.00055547	0.000521859	0.939491	0.0420635	0.000525505	0.000521859	0.993063	0.699634	0.00055547	0.00052797	0.950491	0.0551883	0.00055547	0.000470906	0.847761	4.97822e-08	0.000470906	0.00055392	1.17629	4.8571e-09
M00729	0.0005936	0.000531444	0.89529	0.0070664	0.0005801	0.000531444	0.916124	0.000189202	0.0005936	0.000591317	0.996153	0.930115	0.0005936	0.000504896	0.850567	0.000599691	0.000504896	0.000607377	1.20297	1.16613e-07
M00660	8.58499e-05	8.22432e-06	0.0957989	2.08394e-14	2.85911e-05	8.22432e-06	0.287654	6.65463e-08	8.58499e-05	3.77365e-05	0.439564	8.14917e-08	8.58499e-05	6.45406e-06	0.0751785	2.57008e-11	6.45406e-06	5.17277e-05	8.01476	0.00128343
M00727	0.000548746	0.000442977	0.807253	7.3713e-07	0.000524892	0.000442977	0.84394	2.46895e-13	0.000548746	0.000499061	0.909457	0.0659364	0.000548746	0.000495563	0.903083	0.121987	0.000495563	0.000543119	1.09596	0.0989384
M00087	0.00013182	9.13262e-06	0.069281	2.08317e-17	7.23371e-05	9.13262e-06	0.126251	3.19865e-24	0.00013182	6.76497e-05	0.513198	4.59724e-06	0.00013182	1.34591e-05	0.102103	2.62875e-10	1.34591e-05	9.492e-05	7.05245	0.00110161
M00008	0.000323635	0.000241713	0.746869	1.481e-08	0.000317963	0.000241713	0.760193	4.98525e-15	0.000323635	0.000317065	0.9797	0.655026	0.000323635	0.000304465	0.940766	0.327563	0.000304465	0.000284305	0.933786	0.186521
M00190	0.000291652	0.000168521	0.577816	1.47535e-07	0.000207767	0.000168521	0.811105	0.000501013	0.000291652	0.000291756	1.00036	0.474091	0.000291652	0.000254217	0.871646	0.136294	0.000254217	0.000220736	0.868297	0.156008
M00228	5.42733e-05	5.94306e-05	1.09502	0.595096	8.36375e-05	5.94306e-05	0.710573	0.00309231	5.42733e-05	6.306e-05	1.1619	0.655026	5.42733e-05	6.36313e-05	1.17242	0.980238	6.36313e-05	8.85452e-05	1.39154	0.153412
M00628	0.000406302	0.000457583	1.12621	0.0133572	0.000393907	0.000457583	1.16165	4.43729e-07	0.000406302	0.000389391	0.958379	0.363387	0.000406302	0.000451827	1.11205	0.0325161	0.000451827	0.000387888	0.858488	0.000319579
M00499	0.000156269	0.000268627	1.719	1.28761e-06	0.000165273	0.000268627	1.62536	2.85487e-11	0.000156269	0.000136224	0.871724	0.411859	0.000156269	0.000298174	1.90808	2.34965e-05	0.000298174	0.000116539	0.390841	1.42046e-11
M00699	0.000281697	0.000280315	0.995092	0.766031	0.000258085	0.000280315	1.08613	0.0231306	0.000281697	0.000248709	0.882892	0.402293	0.000281697	0.000477137	1.69379	6.80658e-06	0.000477137	0.000170035	0.356365	3.79758e-14
M00454	0.000541324	0.000335522	0.619818	9.95073e-09	0.000485507	0.000335522	0.691076	3.31179e-12	0.000541324	0.000544883	1.00657	0.934035	0.000541324	0.000395759	0.731093	0.000107511	0.000395759	0.000510887	1.29091	3.89552e-05
M00747	0.000238496	0.000129656	0.543639	2.00224e-06	0.000251568	0.000129656	0.515391	5.08306e-16	0.000238496	0.000262651	1.10128	0.582362	0.000238496	0.000148476	0.622551	0.003519	0.000148476	0.000266802	1.79694	1.42319e-05
M00554	0.000443658	0.000384125	0.865813	0.000714001	0.000477995	0.000384125	0.803616	1.09191e-09	0.000443658	0.000460902	1.03887	0.568937	0.000443658	0.000373873	0.842706	0.00206332	0.000373873	0.000487725	1.30452	4.85627e-08
M00123	0.00049044	0.000337329	0.687809	1.47835e-07	0.000445005	0.000337329	0.758035	1.23593e-12	0.00049044	0.000427098	0.870846	0.198657	0.00049044	0.000571544	1.16537	0.0379584	0.000571544	0.000398897	0.697929	3.06713e-07
M00573	0.00049044	0.000337329	0.687809	1.47835e-07	0.000445005	0.000337329	0.758035	1.23593e-12	0.00049044	0.000427098	0.870846	0.198657	0.00049044	0.000571544	1.16537	0.0379584	0.000571544	0.000398897	0.697929	3.06713e-07
M00021	0.000604645	0.000654286	1.0821	0.00241744	0.000607571	0.000654286	1.07689	2.47121e-06	0.000604645	0.00059912	0.990862	0.665764	0.000604645	0.000627972	1.03858	0.405618	0.000627972	0.000623476	0.992839	0.673089
M00176	0.000341092	0.000318981	0.935176	0.706287	0.000331168	0.000318981	0.963201	0.488742	0.000341092	0.000270954	0.794372	0.0505204	0.000341092	0.000336483	0.986489	0.69909	0.000336483	0.000301696	0.896616	0.0154554
M00567	5.63559e-05	8.7863e-05	1.55907	0.00104299	7.35195e-05	8.7863e-05	1.1951	0.0786672	5.63559e-05	7.03362e-05	1.24807	0.750071	5.63559e-05	3.95884e-05	0.702472	0.108446	3.95884e-05	7.60449e-05	1.92089	5.86421e-05
M00153	0.000187964	0.000206629	1.0993	0.0434673	0.000152778	0.000206629	1.35248	3.04655e-08	0.000187964	0.00011941	0.635282	0.0126906	0.000187964	0.000230261	1.22503	0.0295389	0.000230261	0.000120145	0.521777	2.33593e-08
M00336	0.000297012	0.000211768	0.712995	0.000714001	0.000266083	0.000211768	0.795871	7.6014e-05	0.000297012	0.000238848	0.804169	0.161707	0.000297012	0.000290338	0.977532	0.723272	0.000290338	0.000241488	0.831748	0.021582
M00529	0.000144982	1.51538e-05	0.104522	3.9595e-15	8.68473e-05	1.51538e-05	0.174488	1.09659e-21	0.000144982	7.51532e-05	0.518364	8.90204e-05	0.000144982	2.56531e-05	0.176941	7.6281e-08	2.56531e-05	9.95159e-05	3.87929	0.014593
M00440	0.000154281	4.14904e-05	0.268928	5.62757e-13	0.000108576	4.14904e-05	0.382133	2.69017e-17	0.000154281	0.00011453	0.742346	0.0235065	0.000154281	9.04128e-05	0.586027	0.00413225	9.04128e-05	0.000132557	1.46613	0.548234
M00093	0.000444415	0.000535104	1.20406	1.20036e-06	0.000454841	0.000535104	1.17646	1.01065e-11	0.000444415	0.000409269	0.920917	0.161582	0.000444415	0.000521358	1.17313	0.00111431	0.000521358	0.000420275	0.806116	5.82691e-07
M00202	0.000212147	9.96718e-05	0.469824	5.6041e-10	0.000185356	9.96718e-05	0.537731	1.25292e-14	0.000212147	0.00027385	1.29085	0.0989696	0.000212147	0.000144527	0.681259	0.000610626	0.000144527	0.00024135	1.66993	0.000116867
M00606	0.000218468	0.000175867	0.805	0.00147618	0.000247116	0.000175867	0.711678	2.5515e-09	0.000218468	0.000244413	1.11876	0.0989696	0.000218468	0.000147263	0.674071	1.9719e-05	0.000147263	0.000252279	1.71312	6.51849e-12
M00242	0.000519196	0.000570587	1.09898	0.00319473	0.000498898	0.000570587	1.1437	8.51915e-11	0.000519196	0.000500948	0.964854	0.655026	0.000519196	0.000612166	1.17907	0.000154946	0.000612166	0.000496221	0.810599	4.33187e-07
M00271	0.000183274	0.00010133	0.552887	2.61903e-07	0.000199916	0.00010133	0.506862	8.86381e-21	0.000183274	0.000172936	0.943593	0.934035	0.000183274	0.000119099	0.649842	0.00206332	0.000119099	0.000227234	1.90794	8.90829e-09
M00324	0.000120379	8.60974e-06	0.071522	1.08765e-16	6.51512e-05	8.60974e-06	0.13215	1.84477e-22	0.000120379	5.67417e-05	0.471359	7.64971e-06	0.000120379	1.15406e-05	0.0958693	1.5798e-10	1.15406e-05	8.83667e-05	7.657	4.87957e-05
M00081	0.000120924	0.000124646	1.03078	0.993949	0.000141882	0.000124646	0.878522	0.0908269	0.000120924	0.000142712	1.18018	0.0671674	0.000120924	0.000165707	1.37034	0.00053549	0.000165707	0.000115287	0.695727	2.59924e-06
M00027	0.000140774	4.07613e-05	0.289551	1.79337e-13	0.00010256	4.07613e-05	0.39744	4.05531e-16	0.000140774	8.984e-05	0.638186	0.000453031	0.000140774	7.00204e-05	0.497395	0.000333078	7.00204e-05	9.4431e-05	1.34862	0.321122
M00194	0.000305078	0.000187566	0.614812	1.32282e-07	0.000290447	0.000187566	0.645783	7.06562e-14	0.000305078	0.000281969	0.924252	0.417318	0.000305078	0.000154793	0.507387	3.85183e-09	0.000154793	0.000312588	2.0194	7.66273e-14
M00206	0.000218796	0.000175893	0.803912	0.00142595	0.000245705	0.000175893	0.715869	3.40233e-09	0.000218796	0.000244775	1.11874	0.095316	0.000218796	0.000147979	0.676334	2.10114e-05	0.000147979	0.00025196	1.70267	6.80667e-12
M00200	0.000240142	0.000179242	0.746402	3.94433e-05	0.000256095	0.000179242	0.699904	6.76462e-11	0.000240142	0.00025263	1.052	0.515202	0.000240142	0.000148964	0.620319	2.49328e-07	0.000148964	0.000266072	1.78615	1.72877e-13
M00197	0.000227889	0.000185543	0.814179	0.00146452	0.000264083	0.000185543	0.702591	2.11213e-09	0.000227889	0.000251546	1.10381	0.120725	0.000227889	0.000151694	0.665648	1.80063e-05	0.000151694	0.000270639	1.78411	1.3093e-12
M00201	0.0002178	0.000175566	0.806088	0.00159975	0.000244518	0.000175566	0.718011	4.27974e-09	0.0002178	0.000243059	1.11597	0.10887	0.0002178	0.000147106	0.675418	2.17897e-05	0.000147106	0.000250982	1.70613	7.71513e-12
M00605	0.000218662	0.00017641	0.806771	0.00166032	0.00024568	0.00017641	0.718048	5.10299e-09	0.000218662	0.000244099	1.11633	0.109544	0.000218662	0.000148173	0.677636	2.80439e-05	0.000148173	0.000252015	1.70082	8.52021e-12
M00163	3.10231e-07	1.28445e-07	0.41403	3.43974e-07	2.44672e-07	1.28445e-07	0.524967	1.05874e-05	3.10231e-07	1.80642e-07	0.582283	0.161582	3.10231e-07	6.11949e-08	0.197256	0.00100719	6.11949e-08	5.43801e-07	8.88637	1.00379e-10
M00373	0.000359379	0.000231308	0.643634	1.00133e-06	0.000332017	0.000231308	0.696676	1.32992e-11	0.000359379	0.000361696	1.00645	0.91076	0.000359379	0.000390408	1.08634	0.399605	0.000390408	0.00028218	0.722783	0.000129184
M00032	0.00028384	0.000194371	0.68479	2.53596e-08	0.000241643	0.000194371	0.804369	3.62755e-09	0.00028384	0.000249754	0.879913	0.0991238	0.00028384	0.000209361	0.737604	0.000588945	0.000209361	0.000265173	1.26658	0.00228393
M00162	2.89731e-07	9.20015e-08	0.317541	4.1451e-05	1.8215e-07	9.20015e-08	0.505086	0.00054378	2.89731e-07	1.00898e-07	0.348247	0.157276	2.89731e-07	5.18071e-08	0.178811	0.0133893	5.18071e-08	3.91598e-07	7.55876	5.33081e-08
M00283	0.000184063	2.93214e-05	0.159301	5.01514e-15	0.000114079	2.93214e-05	0.257028	6.59791e-25	0.000184063	9.13383e-05	0.496234	0.0116146	0.000184063	9.30405e-05	0.505482	0.000903579	9.30405e-05	0.00014494	1.55781	0.00396551
M00141	0.000260612	0.000225935	0.866939	0.0099494	0.000227554	0.000225935	0.992883	0.449096	0.000260612	0.000233489	0.895926	0.384014	0.000260612	0.00023842	0.914846	0.261938	0.00023842	0.000243494	1.02128	0.23716
M00198	0.000149432	3.67237e-05	0.245755	1.06541e-14	0.000117796	3.67237e-05	0.311756	1.3248e-25	0.000149432	0.000106942	0.715652	0.00913709	0.000149432	7.78446e-05	0.520935	5.41647e-05	7.78446e-05	0.000125728	1.61511	0.0268755
M00185	0.000281205	0.000160794	0.571803	1.97966e-06	0.000273307	0.000160794	0.588327	3.12903e-12	0.000281205	0.000231597	0.823587	0.152178	0.000281205	0.00019599	0.696965	0.00570532	0.00019599	0.000323298	1.64956	0.000105309
M00086	0.000378602	0.000538203	1.42155	2.0103e-10	0.000440628	0.000538203	1.22145	1.10593e-11	0.000378602	0.000389666	1.02922	0.627999	0.000378602	0.000494634	1.30648	0.000149848	0.000494634	0.000364369	0.736645	3.98055e-06
M00270	0.000142959	7.17511e-05	0.501899	3.17465e-09	0.000133562	7.17511e-05	0.537212	1.29515e-16	0.000142959	0.000137426	0.961294	0.652573	0.000142959	8.93433e-05	0.624956	9.82799e-05	8.93433e-05	0.000181618	2.03281	2.43417e-07
M00816	0.000312875	0.000263144	0.841051	0.0165407	0.000413428	0.000263144	0.636492	3.39795e-13	0.000312875	0.000404735	1.2936	0.00207127	0.000312875	0.000255364	0.816187	0.0325161	0.000255364	0.000454238	1.77878	1.12391e-08
M00052	0.000575637	0.000603859	1.04903	0.00106321	0.000560838	0.000603859	1.07671	1.3315e-10	0.000575637	0.000568181	0.987046	0.517857	0.000575637	0.000584412	1.01524	0.359735	0.000584412	0.000577502	0.988176	0.429039
M00627	0.00022571	0.000286102	1.26756	0.000266719	0.000274091	0.000286102	1.04382	0.783572	0.00022571	0.00023224	1.02893	0.405874	0.00022571	0.000273981	1.21386	0.0058818	0.000273981	0.000238375	0.870043	0.0513308
M00375	0.000266335	0.000168704	0.633428	5.25804e-08	0.000227595	0.000168704	0.741246	2.69301e-11	0.000266335	0.000264322	0.992442	0.736983	0.000266335	0.000219682	0.824835	0.0468062	0.000219682	0.000217309	0.989198	0.946602
M00223	0.000131495	6.4121e-05	0.48763	1.25308e-06	0.000103692	6.4121e-05	0.618377	0.000823072	0.000131495	9.90508e-05	0.753266	0.0435891	0.000131495	7.29723e-05	0.554943	8.32206e-05	7.29723e-05	0.000102494	1.40457	0.0970903
M00268	0.000139937	6.64153e-05	0.47461	2.4022e-09	0.000127553	6.64153e-05	0.520689	3.00006e-18	0.000139937	0.000120276	0.859501	0.422221	0.000139937	8.63865e-05	0.617326	0.000627545	8.63865e-05	0.000146416	1.69489	8.6748e-06
M00234	0.000207623	0.000102409	0.493244	1.64572e-10	0.000199352	0.000102409	0.513708	2.07338e-17	0.000207623	0.000237266	1.14277	0.247193	0.000207623	0.000117698	0.566885	2.74371e-06	0.000117698	0.000247812	2.10549	1.44721e-10
M00287	0.000118195	3.444e-05	0.291382	7.1485e-12	8.94835e-05	3.444e-05	0.384876	3.35015e-21	0.000118195	8.21768e-05	0.695263	0.0267522	0.000118195	6.10791e-05	0.516765	0.000557812	6.10791e-05	0.000107516	1.76027	0.000387278
M00368	0.000341982	0.000339661	0.993211	0.63401	0.00034767	0.000339661	0.976963	0.245598	0.000341982	0.000366465	1.07159	0.315801	0.000341982	0.000302547	0.884686	0.000229426	0.000302547	0.000370619	1.225	4.91676e-09
M00209	0.000129123	2.50057e-05	0.193659	3.49413e-13	7.59432e-05	2.50057e-05	0.329269	4.47467e-19	0.000129123	8.88586e-05	0.688173	0.0631074	0.000129123	3.77594e-05	0.29243	5.75878e-06	3.77594e-05	8.26677e-05	2.18933	0.0164066
M00172	0.000386619	0.000447252	1.15683	1.45779e-07	0.000403689	0.000447252	1.10791	2.32003e-09	0.000386619	0.000389599	1.00771	0.904832	0.000386619	0.000434566	1.12402	0.00994028	0.000434566	0.000386058	0.888376	0.00212288
M00169	0.000350451	0.000437246	1.24767	5.6041e-10	0.000363104	0.000437246	1.20419	1.96316e-16	0.000350451	0.00037062	1.05755	0.247193	0.000350451	0.000429026	1.22421	0.000143393	0.000429026	0.000344068	0.801974	1.30825e-06
M00210	0.000307536	0.000353124	1.14824	0.0429219	0.000247225	0.000353124	1.42835	1.90084e-08	0.000307536	0.000213411	0.693938	0.012785	0.000307536	0.000385719	1.25422	0.0279212	0.000385719	0.00020356	0.527742	4.97764e-09
M00255	0.000166867	0.000331548	1.9869	3.21413e-09	0.000174351	0.000331548	1.90162	5.01775e-16	0.000166867	0.000140754	0.843509	0.408244	0.000166867	0.000327639	1.96348	9.55713e-07	0.000327639	0.00012362	0.377306	8.8038e-13
M00214	0.000371709	0.000275951	0.742385	3.60069e-06	0.000420151	0.000275951	0.656792	1.20093e-13	0.000371709	0.000449735	1.20991	0.00920642	0.000371709	0.000277783	0.747313	0.00217705	0.000277783	0.000449636	1.61866	1.45939e-08
M00728	0.00032639	0.000155275	0.475734	7.03958e-14	0.00026553	0.000155275	0.584773	9.38147e-19	0.00032639	0.000273477	0.837883	0.0337999	0.00032639	0.000176633	0.541173	9.56625e-09	0.000176633	0.000323728	1.83277	9.56662e-12
M00124	0.000414587	0.000427129	1.03025	0.120623	0.000390948	0.000427129	1.09255	1.59668e-05	0.000414587	0.000380297	0.917292	0.17692	0.000414587	0.000468411	1.12982	0.0249882	0.000468411	0.000358451	0.765249	1.81877e-07
M00670	0.000265202	0.000346014	1.30472	0.0013477	0.000223824	0.000346014	1.54592	1.791e-10	0.000265202	0.000192256	0.724941	0.0395601	0.000265202	0.000378456	1.42705	0.00217705	0.000378456	0.000171343	0.452741	1.1156e-10
M00669	0.000266513	0.00034603	1.29836	0.00159975	0.000225706	0.00034603	1.5331	2.96214e-10	0.000266513	0.000193001	0.724171	0.0390231	0.000266513	0.000378678	1.42086	0.00236427	0.000378678	0.000172877	0.456528	1.44721e-10
M00596	0.000276589	0.000280552	1.01433	0.577002	0.000314123	0.000280552	0.893128	0.00796722	0.000276589	0.000252373	0.91245	0.515202	0.000276589	0.000316909	1.14578	0.202719	0.000316909	0.000308399	0.973145	0.376615
M00320	0.000235847	0.000357434	1.51554	4.42689e-06	0.000207812	0.000357434	1.71999	1.37195e-14	0.000235847	0.000176386	0.747885	0.0501815	0.000235847	0.000353101	1.49716	0.000507068	0.000353101	0.000171626	0.486054	5.26979e-10
M00246	0.000156372	7.29371e-05	0.466434	2.56679e-08	0.000146644	7.29371e-05	0.497374	1.50427e-18	0.000156372	0.000115202	0.736719	0.260993	0.000156372	0.000115961	0.741571	0.0242795	0.000115961	0.000161236	1.39044	0.00219153
M00245	0.000151572	7.13369e-05	0.470646	2.82543e-08	0.000143958	7.13369e-05	0.495541	2.59687e-18	0.000151572	0.000112301	0.740905	0.245017	0.000151572	0.000113326	0.747666	0.0175077	0.000113326	0.000157959	1.39385	0.00159962
M00764	9.44464e-05	6.48411e-05	0.686539	9.33982e-05	0.000149578	6.48411e-05	0.433493	6.72317e-15	9.44464e-05	0.000118366	1.25327	0.185986	9.44464e-05	7.65727e-05	0.810753	0.0196672	7.65727e-05	0.000175959	2.29794	2.12842e-09
M00088	0.000155995	0.000105591	0.67689	3.69508e-08	0.000156452	0.000105591	0.674911	9.50841e-14	0.000155995	0.00018219	1.16793	0.00879688	0.000155995	0.000109854	0.704218	5.5277e-05	0.000109854	0.00017086	1.55533	9.76968e-09
M00813	0.00014837	0.000100023	0.674145	0.000243458	0.000178494	0.000100023	0.560371	1.26299e-12	0.00014837	0.000202532	1.36505	0.0047066	0.00014837	0.000103299	0.696227	0.0112926	0.000103299	0.000202686	1.96213	1.88987e-06
M00652	0.000141954	0.000124729	0.878654	0.361692	0.000166007	0.000124729	0.751347	0.00033461	0.000141954	0.000163667	1.15296	0.0625967	0.000141954	0.000101186	0.712808	0.03172	0.000101186	0.000139606	1.3797	0.00412386
M00434	0.000491557	0.000570633	1.16087	1.52189e-07	0.000509157	0.000570633	1.12074	3.99194e-11	0.000491557	0.000510185	1.0379	0.38456	0.000491557	0.000523123	1.06422	0.155681	0.000523123	0.000498666	0.953248	0.247238
M00708	3.81881e-07	5.41424e-07	1.41778	0.000784347	6.64374e-06	5.41424e-07	0.0814939	0.00531759	3.81881e-07	7.60494e-07	1.99144	0.625861	3.81881e-07	2.0067e-07	0.525479	0.00344413	2.0067e-07	9.17384e-07	4.5716	1.97821e-06
M00506	0.000171531	0.000172667	1.00662	0.573879	0.00020504	0.000172667	0.842112	0.00496346	0.000171531	0.000208878	1.21772	0.130156	0.000171531	0.000187242	1.09159	0.792421	0.000187242	0.000184696	0.986402	0.923869
M00657	0.000128461	0.000111125	0.865048	0.17528	0.000155171	0.000111125	0.716144	2.35807e-05	0.000128461	0.000153538	1.19521	0.0632051	0.000128461	9.62181e-05	0.749005	0.0442829	9.62181e-05	0.00013267	1.37885	0.00343933
M00459	3.04812e-05	3.23107e-05	1.06002	0.750094	3.4453e-05	3.23107e-05	0.937819	0.0826544	3.04812e-05	2.65807e-05	0.872036	1	3.04812e-05	2.07794e-05	0.681712	0.0071939	2.07794e-05	4.73041e-05	2.27649	0.000104969
M00707	0.000163888	9.23374e-05	0.563416	7.82838e-10	0.000182012	9.23374e-05	0.507315	1.03818e-18	0.000163888	0.000207373	1.26533	0.020573	0.000163888	0.000110537	0.674467	0.000244051	0.000110537	0.000250411	2.2654	3.35498e-11
M00569	0.00015043	6.16044e-05	0.409522	4.21529e-13	0.0001136	6.16044e-05	0.54229	1.3119e-16	0.00015043	0.000138032	0.917585	0.27251	0.00015043	8.28844e-05	0.550983	1.80063e-05	8.28844e-05	0.000167076	2.01578	1.84205e-07
M00696	0.000145741	0.000145548	0.998676	0.0676626	0.00012299	0.000145548	1.18342	0.000137916	0.000145741	0.000108814	0.746623	0.117778	0.000145741	0.000174403	1.19666	0.012067	0.000174403	0.000106358	0.609839	1.34786e-08
M00648	9.66697e-05	6.88784e-06	0.0712512	1.65493e-18	5.22023e-05	6.88784e-06	0.131945	1.77122e-24	9.66697e-05	4.76886e-05	0.493315	1.42964e-06	9.66697e-05	1.53286e-05	0.158566	5.42076e-09	1.53286e-05	6.61403e-05	4.31484	0.125708
M00277	0.000156209	6.02658e-05	0.385803	1.86791e-10	0.000140293	6.02658e-05	0.42957	5.2218e-22	0.000156209	0.000130851	0.837665	0.377636	0.000156209	9.20885e-05	0.589522	0.00232565	9.20885e-05	0.000153338	1.66512	0.000402908
M00712	3.7397e-05	8.89314e-06	0.237804	0.000682593	1.59155e-05	8.89314e-06	0.558772	0.00688108	3.7397e-05	6.97469e-06	0.186504	0.40692	3.7397e-05	3.48907e-05	0.932981	0.951457	3.48907e-05	1.43708e-05	0.41188	0.0711448
M00817	0.000187204	0.000217101	1.1597	0.307721	0.000291832	0.000217101	0.743925	1.82921e-06	0.000187204	0.000246082	1.31451	0.0132673	0.000187204	0.00018673	0.997465	0.386854	0.00018673	0.000300001	1.60661	1.67669e-05
M00046	9.91731e-05	5.54494e-05	0.559118	1.72923e-05	8.21897e-05	5.54494e-05	0.674651	4.03126e-05	9.91731e-05	7.95369e-05	0.802001	0.0739897	9.91731e-05	5.7219e-05	0.576961	5.33798e-05	5.7219e-05	9.30465e-05	1.62615	0.000105309
M00232	7.45966e-05	6.32459e-06	0.084784	1.02275e-16	3.8243e-05	6.32459e-06	0.165379	7.7386e-15	7.45966e-05	3.72824e-05	0.499787	4.03889e-07	7.45966e-05	1.159e-05	0.155369	1.11906e-08	1.159e-05	5.42602e-05	4.68164	0.486504
M00036	0.000370454	0.000338758	0.91444	0.0206236	0.00035555	0.000338758	0.952772	0.0112203	0.000370454	0.000354404	0.956676	0.351114	0.000370454	0.000379066	1.02325	0.483839	0.000379066	0.000350698	0.925164	0.0123176
M00364	0.000251848	0.000251661	0.999257	0.350086	0.000248288	0.000251661	1.01358	0.0721786	0.000251848	0.00024254	0.963041	0.472861	0.000251848	0.000227695	0.904096	7.95252e-05	0.000227695	0.000260022	1.14198	2.44633e-07
M00709	0.000143621	0.00015203	1.05854	0.0505669	0.000123606	0.00015203	1.22995	3.23924e-05	0.000143621	0.000110291	0.76793	0.115082	0.000143621	0.000178069	1.23985	0.00979789	0.000178069	0.000103776	0.582785	1.21725e-08
M00323	3.51902e-05	1.96596e-05	0.558668	2.75972e-11	1.52068e-05	1.96596e-05	1.29282	7.93169e-12	3.51902e-05	1.02027e-05	0.289929	1.64386e-06	3.51902e-05	2.69791e-05	0.766665	0.00044392	2.69791e-05	1.15395e-05	0.427721	0.85632
M00274	0.00010664	2.6648e-05	0.249887	1.20131e-12	7.50949e-05	2.6648e-05	0.354858	1.1239e-18	0.00010664	6.57077e-05	0.616163	0.00320801	0.00010664	4.34694e-05	0.407626	1.87851e-05	4.34694e-05	9.56674e-05	2.2008	0.00165257
M00199	0.000110398	8.44882e-05	0.765306	0.00585906	0.000155764	8.44882e-05	0.542411	4.07518e-11	0.000110398	0.000130228	1.17963	0.331017	0.000110398	8.73994e-05	0.791676	0.0143424	8.73994e-05	0.000150776	1.72514	2.9065e-06
M00300	7.59718e-05	1.70022e-05	0.223796	2.04255e-11	4.06504e-05	1.70022e-05	0.418255	2.15327e-12	7.59718e-05	3.81476e-05	0.502129	5.74821e-07	7.59718e-05	7.64079e-06	0.100574	3.08886e-11	7.64079e-06	5.44771e-05	7.12978	2.50704e-05
M00697	0.000136837	0.000145077	1.06021	0.0354361	0.000116415	0.000145077	1.2462	1.82656e-05	0.000136837	0.000105723	0.772617	0.170842	0.000136837	0.000173524	1.2681	0.00579295	0.000173524	0.000100687	0.58025	7.68438e-09
M00417	7.80208e-05	4.23967e-06	0.0543403	2.01255e-17	4.06265e-05	4.23967e-06	0.104357	2.91327e-23	7.80208e-05	3.63631e-05	0.466069	8.66577e-07	7.80208e-05	6.23057e-06	0.0798578	3.08886e-11	6.23057e-06	5.57818e-05	8.95291	6.42071e-05
M00366	0.00022295	0.000242122	1.08599	9.47148e-06	0.00022181	0.000242122	1.09158	1.25292e-14	0.00022295	0.000227198	1.01905	0.24243	0.00022295	0.000222491	0.997943	0.821722	0.000222491	0.000234609	1.05446	0.146151
M00064	0.000191346	0.000113067	0.590901	0.00013073	0.000135916	0.000113067	0.831887	0.203201	0.000191346	0.000158463	0.828148	0.0464691	0.000191346	0.000132098	0.690362	0.0255611	0.000132098	0.000138777	1.05056	0.173762
M00191	7.99068e-05	6.21712e-06	0.0778047	5.53717e-16	4.37141e-05	6.21712e-06	0.142222	1.27361e-19	7.99068e-05	3.76147e-05	0.470732	7.90765e-06	7.99068e-05	7.48108e-06	0.0936226	2.41326e-10	7.48108e-06	5.90974e-05	7.89958	7.2033e-05
M00078	0.000105901	0.000101228	0.955874	0.329253	0.00013328	0.000101228	0.75951	7.81601e-06	0.000105901	0.000130069	1.22822	0.056999	0.000105901	0.000159044	1.50183	0.0067763	0.000159044	0.000103982	0.653792	0.000288474
M00348	8.51235e-05	1.46517e-05	0.172123	3.7939e-13	6.62056e-05	1.46517e-05	0.221307	5.05644e-26	8.51235e-05	4.98789e-05	0.58596	0.00193453	8.51235e-05	1.7851e-05	0.209707	6.41029e-08	1.7851e-05	7.06721e-05	3.959	6.72766e-07
M00076	9.70591e-05	0.000117186	1.20737	0.0341694	0.000114271	0.000117186	1.02551	0.447009	9.70591e-05	0.000114852	1.18332	0.0501815	9.70591e-05	0.000128134	1.32017	0.00685501	0.000128134	0.00010215	0.797207	0.00925725
M00077	9.70591e-05	0.000117186	1.20737	0.0341694	0.000114271	0.000117186	1.02551	0.447009	9.70591e-05	0.000114852	1.18332	0.0501815	9.70591e-05	0.000128134	1.32017	0.00685501	0.000128134	0.00010215	0.797207	0.00925725
M00585	4.87385e-05	1.35478e-05	0.27797	2.19513e-08	3.63365e-05	1.35478e-05	0.372844	4.93191e-12	4.87385e-05	4.48542e-05	0.920304	0.40692	4.87385e-05	3.17083e-05	0.650581	0.0877014	3.17083e-05	5.33637e-05	1.68295	0.0173618
M00134	0.000108354	3.04829e-05	0.281326	1.13325e-11	6.86339e-05	3.04829e-05	0.444138	3.64567e-10	0.000108354	7.798e-05	0.719675	0.0146928	0.000108354	4.926e-05	0.454619	0.000514007	4.926e-05	6.58908e-05	1.33761	0.724442
M00278	4.27218e-05	2.74664e-06	0.0642912	2.60021e-13	1.58908e-05	2.74664e-06	0.172844	6.43494e-22	4.27218e-05	1.18537e-05	0.277462	0.000175382	4.27218e-05	4.6847e-06	0.109656	2.26919e-07	4.6847e-06	2.93715e-05	6.26966	5.13009e-06
M00205	0.000212691	0.000131013	0.615978	5.45699e-07	0.000215322	0.000131013	0.608452	1.65039e-12	0.000212691	0.000272129	1.27946	0.0172426	0.000212691	0.000145106	0.682237	0.00127883	0.000145106	0.000254677	1.75511	1.63296e-07
M00229	7.91384e-05	5.64008e-06	0.0712686	1.35256e-16	4.18502e-05	5.64008e-06	0.134768	4.18369e-22	7.91384e-05	3.72675e-05	0.470915	5.47223e-06	7.91384e-05	7.04641e-06	0.0890391	1.39072e-10	7.04641e-06	5.67455e-05	8.05311	0.000211377
M00256	0.000459672	0.000471911	1.02663	0.230394	0.000460775	0.000471911	1.02417	0.117233	0.000459672	0.000457244	0.994717	0.814106	0.000459672	0.000447176	0.972816	0.128155	0.000447176	0.000464037	1.0377	0.0643471
M00193	0.000109406	4.44999e-05	0.406741	4.13742e-09	8.79229e-05	4.44999e-05	0.506124	3.98003e-12	0.000109406	8.01337e-05	0.732444	0.0331275	0.000109406	4.54983e-05	0.415867	4.4663e-06	4.54983e-05	9.89928e-05	2.17575	0.000115532
M00610	2.42429e-05	6.71379e-06	0.276938	1.01045e-05	1.69344e-05	6.71379e-06	0.396458	3.76682e-11	2.42429e-05	2.41728e-05	0.997109	0.561228	2.42429e-05	1.12473e-05	0.463942	0.00484738	1.12473e-05	3.38171e-05	3.00668	0.00127958
M00177	4.02327e-06	7.6702e-06	1.90646	0.00183779	3.28513e-06	7.6702e-06	2.33482	1.03711e-05	4.02327e-06	1.13957e-05	2.83244	0.487178	4.02327e-06	1.03554e-06	0.257387	0.284661	1.03554e-06	6.00662e-06	5.80048	0.0643471
M00533	3.2489e-05	1.4911e-06	0.0458955	1.64812e-18	2.75117e-05	1.4911e-06	0.0541987	6.21565e-30	3.2489e-05	2.6487e-05	0.815263	3.19489e-07	3.2489e-05	3.46343e-06	0.106603	1.49941e-10	3.46343e-06	3.9829e-05	11.4999	0.00190714
M00804	7.95325e-05	6.81689e-06	0.085712	2.2896e-16	4.83738e-05	6.81689e-06	0.140921	5.12902e-23	7.95325e-05	4.12296e-05	0.518399	2.29584e-05	7.95325e-05	1.25257e-05	0.157491	8.78306e-09	1.25257e-05	5.39613e-05	4.30806	0.00355641
M00739	7.28376e-05	6.08536e-06	0.083547	6.77404e-16	3.99037e-05	6.08536e-06	0.152501	2.52348e-21	7.28376e-05	3.63062e-05	0.498455	2.66169e-05	7.28376e-05	7.22564e-06	0.0992021	5.61953e-10	7.22564e-06	5.3201e-05	7.3628	0.000275021
M00722	7.01608e-05	7.55936e-06	0.107743	1.44043e-16	3.92519e-05	7.55936e-06	0.192586	1.7996e-20	7.01608e-05	3.53405e-05	0.503707	2.07547e-06	7.01608e-05	1.19905e-05	0.170901	1.27833e-09	1.19905e-05	5.18131e-05	4.32117	0.0376325
M00743	0.000123432	4.37123e-05	0.354141	1.10647e-13	9.25744e-05	4.37123e-05	0.472186	8.91427e-16	0.000123432	8.26811e-05	0.669851	0.00154458	0.000123432	6.18609e-05	0.501173	2.10114e-05	6.18609e-05	9.99626e-05	1.61593	0.034125
M00170	0.000268614	0.00026749	0.995817	0.767751	0.000268837	0.00026749	0.994989	0.752031	0.000268614	0.000246316	0.916991	0.0584731	0.000268614	0.000251752	0.937228	0.126734	0.000251752	0.000281125	1.11667	0.000312652
M00005	0.000284265	0.000276501	0.97269	0.349203	0.000295116	0.000276501	0.936925	0.017479	0.000284265	0.000280791	0.98778	0.750071	0.000284265	0.000268182	0.943422	0.339903	0.000268182	0.000302607	1.12836	0.000263136
M00045	0.000128546	0.000156814	1.2199	0.0269294	0.000127373	0.000156814	1.23114	0.000442903	0.000128546	0.000138352	1.07628	0.918557	0.000128546	0.000176248	1.37109	0.0870355	0.000176248	9.94294e-05	0.564144	0.00027001
M00171	0.000316764	0.000316743	0.999934	0.667532	0.000331784	0.000316743	0.954666	0.033118	0.000316764	0.000329838	1.04127	0.521906	0.000316764	0.000294425	0.92948	0.0379584	0.000294425	0.000337462	1.14617	7.89082e-05
M00215	6.80228e-05	1.24917e-05	0.18364	9.20339e-12	4.76596e-05	1.24917e-05	0.262103	9.49101e-19	6.80228e-05	3.92344e-05	0.576783	0.000151034	6.80228e-05	1.06519e-05	0.156594	2.35886e-10	1.06519e-05	5.82121e-05	5.46493	2.71473e-06
M00230	6.9206e-05	5.01445e-06	0.0724568	3.58534e-17	3.61168e-05	5.01445e-06	0.13884	7.1707e-19	6.9206e-05	3.24132e-05	0.468358	5.89385e-07	6.9206e-05	7.88809e-06	0.11398	3.17303e-10	7.88809e-06	4.82936e-05	6.12235	0.128959
M00761	9.94144e-05	2.30145e-05	0.231501	3.51189e-14	6.59182e-05	2.30145e-05	0.349137	8.11134e-19	9.94144e-05	5.49563e-05	0.5528	0.000151034	9.94144e-05	2.9775e-05	0.299504	1.39862e-07	2.9775e-05	7.24292e-05	2.43255	0.000114214
M00211	6.49092e-05	2.22972e-05	0.343514	4.18886e-09	7.01733e-05	2.22972e-05	0.317745	2.52348e-21	6.49092e-05	4.7809e-05	0.736552	0.154623	6.49092e-05	4.76808e-05	0.734577	0.18242	4.76808e-05	6.35189e-05	1.33217	0.499793
M00226	6.20135e-05	4.10171e-06	0.0661422	2.93929e-17	3.33847e-05	4.10171e-06	0.122862	4.1362e-20	6.20135e-05	3.00303e-05	0.484254	8.9251e-07	6.20135e-05	5.11283e-06	0.0824471	2.57008e-11	5.11283e-06	4.49361e-05	8.78889	2.50704e-05
M00136	5.43323e-05	3.68091e-06	0.067748	1.91652e-16	3.23053e-05	3.68091e-06	0.113941	5.53524e-23	5.43323e-05	3.09292e-05	0.56926	1.17762e-05	5.43323e-05	4.6349e-06	0.0853065	1.30828e-10	4.6349e-06	4.38295e-05	9.45642	6.89604e-05
M00217	5.27371e-05	1.36272e-05	0.258398	1.02914e-06	2.23373e-05	1.36272e-05	0.610064	0.169066	5.27371e-05	2.18926e-05	0.415126	0.000186078	5.27371e-05	6.12633e-06	0.116167	3.59895e-10	6.12633e-06	3.38183e-05	5.52017	1.06567e-06
M00706	9.95866e-06	6.37048e-06	0.639693	0.885984	1.12875e-05	6.37048e-06	0.564383	9.79279e-07	9.95866e-06	1.21195e-05	1.21698	0.0395601	9.95866e-06	5.85772e-06	0.588203	0.0664209	5.85772e-06	3.15666e-05	5.3889	4.07591e-10
M00319	3.02905e-05	1.32183e-05	0.436385	0.00118705	1.37554e-05	1.32183e-05	0.960956	2.36902e-06	3.02905e-05	3.53691e-05	1.16766	0.756471	3.02905e-05	1.21462e-05	0.400991	0.483839	1.21462e-05	2.13156e-05	1.75491	0.0714695
M00806	0.000100871	5.81136e-05	0.576116	3.43974e-07	0.000101649	5.81136e-05	0.571707	2.55739e-14	0.000100871	9.83245e-05	0.974751	0.962033	0.000100871	7.37268e-05	0.7309	0.00743652	7.37268e-05	0.000124453	1.68803	4.99552e-05
M00225	6.34408e-05	3.9091e-06	0.0616181	1.75876e-17	3.42055e-05	3.9091e-06	0.114283	3.58611e-21	6.34408e-05	3.02163e-05	0.476292	9.6548e-07	6.34408e-05	5.17294e-06	0.0815396	2.57008e-11	5.17294e-06	4.59409e-05	8.881	6.1962e-05
M00266	0.000165517	9.20041e-05	0.555859	2.3738e-08	0.000158737	9.20041e-05	0.5796	3.02935e-15	0.000165517	0.000161784	0.977446	0.657173	0.000165517	0.000107893	0.651854	0.000174225	0.000107893	0.000194516	1.80286	4.47633e-07
M00265	0.000127429	5.59632e-05	0.439173	2.71642e-10	0.000109895	5.59632e-05	0.509242	1.27869e-16	0.000127429	0.000105723	0.829661	0.226028	0.000127429	7.08854e-05	0.556275	5.78941e-05	7.08854e-05	0.000133295	1.88044	2.53577e-06
M00303	0.000111954	5.484e-05	0.489843	5.38337e-09	0.000101273	5.484e-05	0.541505	1.81302e-15	0.000111954	9.79144e-05	0.874592	0.412447	0.000111954	6.9695e-05	0.622531	0.000369032	6.9695e-05	0.000122111	1.75208	6.50714e-06
M00272	0.000116906	5.66809e-05	0.484842	3.03893e-09	0.000105348	5.66809e-05	0.538036	6.12692e-16	0.000116906	0.000101893	0.871582	0.375918	0.000116906	7.24332e-05	0.619585	0.00025956	7.24332e-05	0.000127531	1.76067	5.36662e-06
M00842	0.000204027	0.000245673	1.20412	4.23235e-05	0.000227104	0.000245673	1.08176	0.0264801	0.000204027	0.000194234	0.952	0.447224	0.000204027	0.000247066	1.21094	0.000619013	0.000247066	0.000191716	0.775972	7.38294e-06
M00843	0.000204027	0.000245673	1.20412	4.23235e-05	0.000227104	0.000245673	1.08176	0.0264801	0.000204027	0.000194234	0.952	0.447224	0.000204027	0.000247066	1.21094	0.000619013	0.000247066	0.000191716	0.775972	7.38294e-06
M00581	0.000243738	0.000164202	0.673683	4.31353e-08	0.000239326	0.000164202	0.686104	4.79053e-13	0.000243738	0.000251984	1.03383	0.655026	0.000243738	0.000190779	0.782719	0.00328901	0.000190779	0.000263944	1.38351	1.01825e-05
M00349	6.18575e-05	4.99901e-06	0.0808149	1.73564e-16	3.33741e-05	4.99901e-06	0.149787	1.33223e-19	6.18575e-05	3.09738e-05	0.500728	3.27878e-06	6.18575e-05	5.37617e-06	0.0869122	3.08886e-11	5.37617e-06	4.581e-05	8.52093	1.03071e-05
M00317	2.93916e-05	4.29261e-06	0.146049	4.96416e-11	1.8033e-05	4.29261e-06	0.238042	3.16626e-15	2.93916e-05	2.52345e-05	0.858562	0.0479696	2.93916e-05	5.4147e-06	0.184227	4.19266e-07	5.4147e-06	2.52173e-05	4.6572	8.56481e-05
M00447	5.55307e-05	4.08285e-06	0.0735242	2.31499e-16	3.09417e-05	4.08285e-06	0.131953	9.52229e-22	5.55307e-05	2.73634e-05	0.492763	1.21675e-05	5.55307e-05	5.59019e-06	0.100668	3.51329e-10	5.59019e-06	4.29296e-05	7.67946	0.000309245
M00521	2.34317e-06	1.38251e-06	0.590017	0.00115479	4.11284e-06	1.38251e-06	0.336145	0.0039371	2.34317e-06	1.88023e-06	0.80243	0.498741	2.34317e-06	1.57093e-06	0.670429	0.0017672	1.57093e-06	2.33442e-05	14.8602	4.63096e-12
M00485	0.000181963	0.000153492	0.843533	0.0217491	0.000189573	0.000153492	0.809673	3.06785e-05	0.000181963	0.00020385	1.12028	0.0989696	0.000181963	0.000124666	0.685118	0.000362253	0.000124666	0.000200119	1.60523	2.81794e-08
M00701	0.000129104	0.000163984	1.27017	0.0176642	0.000104295	0.000163984	1.57231	3.3385e-09	0.000129104	8.80654e-05	0.682127	0.0132673	0.000129104	0.000173122	1.34095	0.061656	0.000173122	9.02308e-05	0.521199	2.47772e-07
M00250	0.000117009	5.70618e-05	0.48767	1.4279e-09	9.87397e-05	5.70618e-05	0.577902	9.54063e-14	0.000117009	0.000127359	1.08845	0.746515	0.000117009	0.000106791	0.912672	0.42463	0.000106791	0.000129193	1.20978	0.185676
M00452	5.66473e-05	2.71072e-06	0.0478525	5.19344e-18	3.09889e-05	2.71072e-06	0.0874738	1.46383e-24	5.66473e-05	2.2364e-05	0.394794	1.01055e-06	5.66473e-05	4.07076e-06	0.0718615	2.57008e-11	4.07076e-06	3.8415e-05	9.43681	0.000150452
M00745	5.66473e-05	2.71072e-06	0.0478525	5.19344e-18	3.09889e-05	2.71072e-06	0.0874738	1.46383e-24	5.66473e-05	2.2364e-05	0.394794	1.01055e-06	5.66473e-05	4.07076e-06	0.0718615	2.57008e-11	4.07076e-06	3.8415e-05	9.43681	0.000150452
M00767	2.79375e-05	1.1975e-06	0.0428637	6.16578e-18	1.74606e-05	1.1975e-06	0.068583	1.51588e-27	2.79375e-05	1.43949e-05	0.515253	1.66037e-06	2.79375e-05	1.94253e-06	0.0695315	2.40324e-11	1.94253e-06	2.0925e-05	10.772	6.88239e-05
M00208	9.47575e-05	3.4853e-05	0.367813	1.88777e-08	8.0164e-05	3.4853e-05	0.434771	1.0694e-07	9.47575e-05	7.45224e-05	0.786454	0.120725	9.47575e-05	8.46924e-05	0.893781	0.901137	8.46924e-05	6.79323e-05	0.802106	0.00181503
M00435	6.1509e-05	4.52277e-06	0.0735303	3.07198e-17	3.60431e-05	4.52277e-06	0.125482	1.12751e-26	6.1509e-05	3.10641e-05	0.505034	2.31349e-05	6.1509e-05	1.08151e-05	0.175829	3.14044e-08	1.08151e-05	4.64325e-05	4.29332	0.00150841
M00192	5.24639e-05	2.99276e-06	0.0570442	1.75876e-17	2.75046e-05	2.99276e-06	0.108809	1.8481e-22	5.24639e-05	2.47952e-05	0.472614	8.89819e-07	5.24639e-05	4.1049e-06	0.0782425	2.57008e-11	4.1049e-06	3.62929e-05	8.84135	3.61381e-05
M00356	4.53205e-05	7.37226e-05	1.6267	0.00058959	6.77513e-05	7.37226e-05	1.08814	0.367335	4.53205e-05	5.08915e-05	1.12292	0.918598	4.53205e-05	3.44837e-05	0.760887	0.128155	3.44837e-05	6.69911e-05	1.94269	1.5462e-05
M00473	4.65365e-05	2.71168e-06	0.05827	2.01255e-17	2.51048e-05	2.71168e-06	0.108015	1.4456e-22	4.65365e-05	2.26605e-05	0.48694	3.85046e-07	4.65365e-05	3.96267e-06	0.0851518	4.44887e-11	3.96267e-06	3.49703e-05	8.82494	2.93385e-05
M00589	9.07803e-05	0.000107552	1.18475	0.131961	0.000122383	0.000107552	0.878813	0.141416	9.07803e-05	0.00012468	1.37343	0.0101549	9.07803e-05	7.90247e-05	0.870505	0.175335	7.90247e-05	0.000154964	1.96096	2.23817e-06
M00723	5.25643e-05	3.08451e-06	0.0586807	2.01255e-17	2.80932e-05	3.08451e-06	0.109796	3.18849e-23	5.25643e-05	2.49953e-05	0.475519	1.01055e-06	5.25643e-05	4.37089e-06	0.0831532	4.59946e-11	4.37089e-06	3.8223e-05	8.7449	3.02283e-05
M00715	2.26117e-05	5.02175e-06	0.222086	0.000101785	1.7738e-05	5.02175e-06	0.283106	1.06671e-14	2.26117e-05	4.60369e-06	0.203598	0.150381	2.26117e-05	1.75859e-05	0.777737	0.483839	1.75859e-05	1.02293e-05	0.581673	0.721598
M00497	5.13236e-05	1.00462e-05	0.195743	6.18962e-12	2.67359e-05	1.00462e-05	0.375758	7.45206e-09	5.13236e-05	2.36401e-05	0.460609	3.85046e-07	5.13236e-05	7.59576e-06	0.147997	4.65271e-10	7.59576e-06	3.6504e-05	4.80584	0.0886477
M00555	4.74714e-05	4.0707e-06	0.0857506	7.00743e-17	2.6994e-05	4.0707e-06	0.1508	1.27114e-18	4.74714e-05	2.40742e-05	0.507131	3.85046e-07	4.74714e-05	3.87045e-06	0.0815324	2.84325e-12	3.87045e-06	3.02833e-05	7.82422	4.89779e-06
M00219	6.78243e-05	1.02135e-05	0.150588	6.12389e-16	4.61713e-05	1.02135e-05	0.221209	2.09968e-17	6.78243e-05	4.67017e-05	0.688569	0.0120525	6.78243e-05	1.94016e-05	0.286056	1.48089e-07	1.94016e-05	4.87673e-05	2.51358	0.00221259
M00269	8.84488e-05	5.40658e-05	0.611267	4.47578e-06	8.99539e-05	5.40658e-05	0.601039	7.5982e-14	8.84488e-05	8.48086e-05	0.958845	0.766201	8.84488e-05	5.72677e-05	0.647468	0.00249323	5.72677e-05	0.000115986	2.02533	5.0894e-08
M00267	0.000158819	8.53413e-05	0.53735	7.58197e-10	0.000147533	8.53413e-05	0.578456	8.51188e-17	0.000158819	0.000170348	1.07259	0.530796	0.000158819	0.000105516	0.664377	0.000151974	0.000105516	0.000191393	1.81389	5.26979e-10
M00746	2.98182e-05	1.92406e-06	0.0645263	1.61502e-17	1.72205e-05	1.92406e-06	0.111731	1.8481e-22	2.98182e-05	1.74132e-05	0.583979	1.59341e-06	2.98182e-05	2.50464e-06	0.0839971	2.57008e-11	2.50464e-06	2.52611e-05	10.0857	2.14956e-05
M00436	9.51582e-05	2.26891e-05	0.238436	5.72546e-17	6.29838e-05	2.26891e-05	0.360238	2.84633e-22	9.51582e-05	7.50375e-05	0.788556	0.0632051	9.51582e-05	6.33497e-05	0.66573	0.00655317	6.33497e-05	6.77441e-05	1.06937	0.125755
M00474	4.93826e-05	2.86642e-06	0.0580452	8.98151e-18	2.57402e-05	2.86642e-06	0.11136	2.7217e-23	4.93826e-05	2.36294e-05	0.478498	4.80395e-07	4.93826e-05	3.96344e-06	0.0802599	2.57008e-11	3.96344e-06	3.43667e-05	8.67094	0.000131035
M00227	5.11406e-05	4.60281e-06	0.0900031	6.41819e-17	2.8937e-05	4.60281e-06	0.159063	1.5963e-22	5.11406e-05	2.63738e-05	0.515712	3.06528e-06	5.11406e-05	5.79633e-06	0.113341	5.60444e-11	5.79633e-06	3.70475e-05	6.39154	5.30089e-06
M00839	0.000153859	0.000101706	0.661033	3.48052e-07	0.000158331	0.000101706	0.642363	4.41374e-16	0.000153859	0.000166578	1.08267	0.131181	0.000153859	0.000122716	0.797588	0.0092159	0.000122716	0.000154081	1.2556	0.00037762
M00724	4.70926e-05	2.9757e-06	0.0631883	1.45514e-17	2.51759e-05	2.9757e-06	0.118196	6.51532e-23	4.70926e-05	2.37903e-05	0.505182	1.71802e-06	4.70926e-05	4.88086e-06	0.103644	2.62875e-10	4.88086e-06	3.46146e-05	7.0919	0.00051878
M00455	3.85851e-05	2.61072e-06	0.0676613	1.64778e-16	2.12349e-05	2.61072e-06	0.122944	1.48999e-18	3.85851e-05	1.97629e-05	0.51219	3.85046e-07	3.85851e-05	3.25963e-06	0.084479	1.53661e-10	3.25963e-06	2.946e-05	9.03783	5.63212e-05
M00656	5.36873e-05	4.47453e-05	0.833442	0.0376006	6.88971e-05	4.47453e-05	0.64945	9.9494e-07	5.36873e-05	7.43392e-05	1.38467	0.0143745	5.36873e-05	4.43983e-05	0.826979	0.0431268	4.43983e-05	7.47956e-05	1.68465	3.60782e-06
M00449	4.19441e-05	2.42806e-06	0.0578879	2.2864e-17	2.34114e-05	2.42806e-06	0.103713	9.28344e-23	4.19441e-05	2.01249e-05	0.479802	1.59341e-06	4.19441e-05	3.6081e-06	0.0860215	7.83736e-11	3.6081e-06	3.30789e-05	9.16797	4.18237e-05
M00241	4.63584e-05	2.64551e-06	0.0570664	1.75876e-17	2.48148e-05	2.64551e-06	0.10661	3.40032e-23	4.63584e-05	2.28865e-05	0.493686	1.01055e-06	4.63584e-05	3.75321e-06	0.0809607	4.44887e-11	3.75321e-06	3.35164e-05	8.93006	6.42071e-05
M00477	4.01731e-05	2.12712e-06	0.052949	2.13257e-17	1.74168e-05	2.12712e-06	0.122131	3.03933e-23	4.01731e-05	1.95054e-05	0.485535	4.00426e-06	4.01731e-05	3.07281e-06	0.0764894	8.37048e-11	3.07281e-06	2.80124e-05	9.11621	4.23744e-05
M00818	4.03235e-06	3.9075e-07	0.0969039	3.07198e-17	1.95058e-06	3.9075e-07	0.200325	6.16147e-11	4.03235e-06	5.81664e-06	1.4425	8.50815e-12	4.03235e-06	2.03549e-07	0.0504791	4.73001e-13	2.03549e-07	2.10928e-06	10.3625	0.00371165
M00168	0.000130627	0.000160605	1.2295	0.00347934	0.000131204	0.000160605	1.22409	1.72236e-05	0.000130627	9.61787e-05	0.736285	0.029592	0.000130627	0.000173577	1.3288	0.00492307	0.000173577	0.000105488	0.607731	2.92975e-07
M00259	5.19112e-05	7.05439e-06	0.135893	3.00046e-14	3.07278e-05	7.05439e-06	0.229577	1.66378e-18	5.19112e-05	3.07011e-05	0.591416	0.000177107	5.19112e-05	1.01751e-05	0.19601	1.65995e-07	1.01751e-05	3.82053e-05	3.75477	0.153412
M00445	4.42744e-05	3.41469e-06	0.0771255	2.95534e-17	2.38355e-05	3.41469e-06	0.14326	2.40103e-18	4.42744e-05	2.18394e-05	0.493274	1.47485e-06	4.42744e-05	6.5855e-06	0.148743	2.72955e-09	6.5855e-06	3.16543e-05	4.80666	0.247238
M00113	4.5049e-05	4.04837e-06	0.0898659	1.38004e-15	2.55547e-05	4.04837e-06	0.15842	3.54809e-22	4.5049e-05	2.50166e-05	0.55532	0.00038196	4.5049e-05	5.15897e-06	0.114519	5.35179e-10	5.15897e-06	3.40866e-05	6.60724	6.42071e-05
M00711	4.5737e-05	6.39564e-06	0.139835	1.88291e-15	2.26774e-05	6.39564e-06	0.282028	3.23312e-17	4.5737e-05	1.74839e-05	0.382271	4.41319e-05	4.5737e-05	2.15721e-05	0.471656	0.00135742	2.15721e-05	2.58432e-05	1.19799	0.576621
M00563	4.43198e-05	7.26163e-05	1.63846	0.000564639	6.6382e-05	7.26163e-05	1.09392	0.323427	4.43198e-05	4.92026e-05	1.11017	0.83221	4.43198e-05	3.50533e-05	0.790918	0.191802	3.50533e-05	6.45532e-05	1.84157	5.93319e-05
M00481	1.74328e-06	6.45675e-07	0.370379	3.76988e-07	3.62103e-06	6.45675e-07	0.178313	1.90272e-09	1.74328e-06	1.53513e-06	0.880598	0.918557	1.74328e-06	1.34362e-06	0.77074	0.00817319	1.34362e-06	1.95845e-05	14.576	4.56411e-12
M00754	1.74328e-06	6.45675e-07	0.370379	3.76988e-07	3.62103e-06	6.45675e-07	0.178313	1.90272e-09	1.74328e-06	1.53513e-06	0.880598	0.918557	1.74328e-06	1.34362e-06	0.77074	0.00817319	1.34362e-06	1.95845e-05	14.576	4.56411e-12
M00472	3.62891e-05	3.19718e-06	0.088103	6.65783e-15	2.01283e-05	3.19718e-06	0.15884	6.92655e-19	3.62891e-05	1.88969e-05	0.520733	2.63447e-05	3.62891e-05	3.75231e-06	0.1034	4.57101e-09	3.75231e-06	2.82525e-05	7.52936	0.000468111
M00537	1.51299e-06	3.18707e-07	0.210647	4.35462e-08	3.9054e-06	3.18707e-07	0.0816067	3.32084e-13	1.51299e-06	1.42322e-06	0.940666	0.301045	1.51299e-06	2.58491e-07	0.170847	6.41029e-08	2.58491e-07	1.35718e-06	5.2504	0.0424433
M00538	1.51299e-06	3.18707e-07	0.210647	4.35462e-08	3.9054e-06	3.18707e-07	0.0816067	3.32084e-13	1.51299e-06	1.42322e-06	0.940666	0.301045	1.51299e-06	2.58491e-07	0.170847	6.41029e-08	2.58491e-07	1.35718e-06	5.2504	0.0424433
M00251	9.3074e-05	7.1292e-05	0.765971	0.0460363	0.000112487	7.1292e-05	0.633778	1.7085e-09	9.3074e-05	0.000110674	1.1891	0.0721747	9.3074e-05	9.5529e-05	1.02638	0.848846	9.5529e-05	0.000113328	1.18632	0.154156
M00233	2.21595e-05	1.29126e-05	0.582713	0.00284953	4.69545e-05	1.29126e-05	0.275003	1.1101e-13	2.21595e-05	1.43126e-05	0.645888	0.665764	2.21595e-05	4.85419e-06	0.219057	2.48987e-06	4.85419e-06	3.03788e-05	6.25826	1.18491e-10
M00216	2.20715e-05	3.9459e-05	1.78778	0.0227963	4.88924e-05	3.9459e-05	0.807057	0.0252753	2.20715e-05	2.9022e-05	1.31491	0.0531353	2.20715e-05	1.37474e-05	0.622858	0.000375936	1.37474e-05	3.70501e-05	2.69506	1.80567e-10
M00030	0.00016405	0.000180772	1.10193	0.109347	0.00017588	0.000180772	1.02782	0.287503	0.00016405	0.000183822	1.12052	0.152178	0.00016405	0.000186212	1.13509	0.0255611	0.000186212	0.000182975	0.982618	0.991719
M00220	2.26206e-05	9.4303e-06	0.41689	2.41624e-06	3.0798e-05	9.4303e-06	0.306198	2.51701e-19	2.26206e-05	2.10636e-05	0.931172	0.62856	2.26206e-05	7.56113e-06	0.334259	2.32109e-08	7.56113e-06	3.13758e-05	4.14962	7.66273e-14
M00213	4.20224e-05	3.91513e-06	0.0931677	5.47297e-16	2.23591e-05	3.91513e-06	0.175103	7.32736e-16	4.20224e-05	2.11922e-05	0.504308	6.36688e-07	4.20224e-05	4.92928e-06	0.117301	2.13145e-10	4.92928e-06	3.01246e-05	6.11135	0.00562182
M00486	4.15616e-05	2.19714e-06	0.0528647	7.85665e-18	2.2039e-05	2.19714e-06	0.0996937	1.76315e-24	4.15616e-05	2.13289e-05	0.513187	7.41989e-07	4.15616e-05	3.16122e-06	0.0760609	1.53305e-11	3.16122e-06	2.89917e-05	9.17107	5.78168e-05
M00502	4.02318e-05	2.15976e-06	0.0536829	2.64002e-18	2.11342e-05	2.15976e-06	0.102193	2.7217e-23	4.02318e-05	1.86585e-05	0.463774	3.64111e-07	4.02318e-05	3.13218e-06	0.0778532	2.38176e-11	3.13218e-06	2.86184e-05	9.13691	3.7177e-05
M00325	8.44929e-05	0.000143969	1.70391	9.98586e-08	8.81117e-05	0.000143969	1.63393	1.74782e-12	8.44929e-05	7.83725e-05	0.927563	0.538979	8.44929e-05	0.000169133	2.00174	2.5537e-07	0.000169133	5.91542e-05	0.34975	1.7411e-13
M00326	8.01249e-05	0.00014165	1.76786	5.09501e-08	8.73269e-05	0.00014165	1.62206	3.08989e-12	8.01249e-05	7.78294e-05	0.97135	0.742299	8.01249e-05	0.000168658	2.10494	6.78964e-08	0.000168658	5.72365e-05	0.339364	7.66273e-14
M00339	9.23758e-05	0.000142073	1.53799	9.57282e-06	9.23894e-05	0.000142073	1.53776	1.17325e-10	9.23758e-05	8.18374e-05	0.885919	0.47604	9.23758e-05	0.000169803	1.83818	2.95618e-06	0.000169803	6.19856e-05	0.365045	2.82883e-13
M00571	7.9582e-05	0.00014165	1.77992	4.18689e-08	8.73269e-05	0.00014165	1.62206	3.08989e-12	7.9582e-05	7.78294e-05	0.977976	0.776814	7.9582e-05	0.000168658	2.1193	6.41029e-08	0.000168658	5.72365e-05	0.339364	7.66273e-14
M00575	8.69177e-05	0.000144713	1.66494	1.88211e-07	9.01185e-05	0.000144713	1.6058	5.54693e-12	8.69177e-05	7.94875e-05	0.914515	0.487178	8.69177e-05	0.000171089	1.96841	3.27741e-07	0.000171089	6.0279e-05	0.352325	2.22323e-13
M00720	7.9582e-05	0.00014165	1.77992	4.18689e-08	8.73269e-05	0.00014165	1.62206	3.08989e-12	7.9582e-05	7.78294e-05	0.977976	0.776814	7.9582e-05	0.000168658	2.1193	6.41029e-08	0.000168658	5.72365e-05	0.339364	7.66273e-14
M00821	7.9582e-05	0.00014165	1.77992	4.18689e-08	8.73269e-05	0.00014165	1.62206	3.08989e-12	7.9582e-05	7.78294e-05	0.977976	0.776814	7.9582e-05	0.000168658	2.1193	6.41029e-08	0.000168658	5.72365e-05	0.339364	7.66273e-14
M00131	7.89995e-05	4.55614e-05	0.576731	1.70908e-07	8.17267e-05	4.55614e-05	0.557486	1.95819e-16	7.89995e-05	7.57815e-05	0.959266	0.885446	7.89995e-05	8.21216e-05	1.03952	0.570271	8.21216e-05	7.22748e-05	0.880095	0.150115
M00456	4.11529e-05	3.15997e-06	0.076786	1.67203e-16	2.16985e-05	3.15997e-06	0.145631	8.47327e-21	4.11529e-05	1.96151e-05	0.47664	4.04479e-06	4.11529e-05	3.66916e-06	0.0891593	1.23099e-10	3.66916e-06	3.03052e-05	8.25943	0.000102162
M00118	5.21065e-05	8.17368e-06	0.156865	2.38332e-14	4.3179e-05	8.17368e-06	0.189297	6.23152e-26	5.21065e-05	2.88667e-05	0.553994	0.000294811	5.21065e-05	8.41433e-06	0.161483	1.51122e-10	8.41433e-06	5.26053e-05	6.25187	3.13598e-12
M00807	1.38324e-06	1.45304e-06	1.05046	7.58661e-05	6.00017e-06	1.45304e-06	0.242166	3.17172e-06	1.38324e-06	1.41395e-06	1.0222	0.497756	1.38324e-06	6.06215e-07	0.438257	0.00467778	6.06215e-07	4.24165e-06	6.99694	4.198e-09
M00451	3.65333e-05	2.08697e-06	0.0571251	7.93654e-18	1.9465e-05	2.08697e-06	0.107216	7.35536e-23	3.65333e-05	1.72334e-05	0.471718	4.22409e-07	3.65333e-05	3.01387e-06	0.0824966	2.57008e-11	3.01387e-06	2.75801e-05	9.15107	5.56432e-05
M00365	3.33618e-05	1.50186e-05	0.450173	0.000413042	3.32022e-05	1.50186e-05	0.452338	4.4936e-09	3.33618e-05	1.88963e-05	0.566404	0.0154561	3.33618e-05	6.4543e-06	0.193464	1.46677e-09	6.4543e-06	4.04236e-05	6.26305	3.54574e-13
M00475	3.72886e-05	2.19181e-06	0.0587796	2.34616e-17	1.94968e-05	2.19181e-06	0.112419	1.55651e-23	3.72886e-05	1.71479e-05	0.459871	6.36688e-07	3.72886e-05	2.78573e-06	0.0747074	2.57008e-11	2.78573e-06	2.57587e-05	9.24665	4.28757e-05
M00471	3.4923e-05	3.40651e-06	0.0975437	5.27342e-16	1.86276e-05	3.40651e-06	0.182875	1.07677e-16	3.4923e-05	1.85156e-05	0.530183	3.24661e-06	3.4923e-05	6.35792e-06	0.182056	1.01269e-07	6.35792e-06	2.43717e-05	3.83328	0.633666
M00135	0.000111025	0.000152712	1.37547	7.03754e-09	0.000120128	0.000152712	1.27124	5.55471e-14	0.000111025	0.00012316	1.1093	0.38925	0.000111025	0.00013084	1.17847	0.00708735	0.00013084	9.95066e-05	0.76052	3.72071e-06
M00453	4.11314e-05	3.14344e-06	0.0764243	4.84338e-17	2.16587e-05	3.14344e-06	0.145135	1.26851e-20	4.11314e-05	1.88818e-05	0.45906	1.59341e-06	4.11314e-05	4.97509e-06	0.120956	8.12896e-10	4.97509e-06	2.90573e-05	5.84056	0.0128206
M00367	2.70211e-05	1.02543e-05	0.379494	0.00125223	1.84605e-05	1.02543e-05	0.555475	0.0228076	2.70211e-05	1.45191e-05	0.537325	0.00297721	2.70211e-05	5.10612e-06	0.188968	6.41029e-08	5.10612e-06	3.07433e-05	6.02088	2.41926e-09
M00809	7.4856e-05	5.32971e-05	0.711995	1.32152e-05	0.000103248	5.32971e-05	0.516202	1.12304e-18	7.4856e-05	9.20175e-05	1.22926	0.07448	7.4856e-05	5.549e-05	0.74129	0.00220473	5.549e-05	0.000117158	2.11134	7.09722e-10
M00500	2.65416e-05	1.7617e-06	0.0663752	3.17227e-17	1.19612e-05	1.7617e-06	0.147284	1.24107e-20	2.65416e-05	9.81997e-06	0.369984	1.10139e-06	2.65416e-05	3.15281e-06	0.118787	1.11906e-08	3.15281e-06	1.66851e-05	5.29213	0.0976245
M00668	2.10704e-05	2.80259e-06	0.133011	1.627e-11	6.96978e-06	2.80259e-06	0.402107	6.99718e-06	2.10704e-05	1.04306e-05	0.495036	2.31349e-05	2.10704e-05	3.66718e-06	0.174044	1.67915e-05	3.66718e-06	1.07745e-05	2.9381	0.864826
M00479	9.63735e-07	3.89088e-07	0.403729	1.58245e-07	1.90345e-06	3.89088e-07	0.204412	9.38651e-11	9.63735e-07	1.01417e-06	1.05234	0.954763	9.63735e-07	8.05491e-07	0.835802	0.0151975	8.05491e-07	9.72859e-06	12.0778	4.18329e-11
M00488	3.49506e-05	2.03139e-06	0.0581219	1.75876e-17	1.84808e-05	2.03139e-06	0.109919	1.59488e-23	3.49506e-05	1.65414e-05	0.473281	1.01055e-06	3.49506e-05	2.95915e-06	0.0846667	5.23324e-11	2.95915e-06	2.65389e-05	8.96843	4.13354e-05
M00700	4.51167e-06	4.73923e-06	1.05044	0.17955	6.63246e-06	4.73923e-06	0.714551	0.000304992	4.51167e-06	3.13933e-06	0.695823	0.954763	4.51167e-06	2.64739e-06	0.586787	0.316987	2.64739e-06	4.39517e-06	1.66019	0.1925
M00249	1.26741e-05	1.39726e-06	0.110245	5.65095e-10	5.95473e-06	1.39726e-06	0.234646	6.92179e-10	1.26741e-05	3.441e-06	0.271499	0.0217598	1.26741e-05	2.80826e-06	0.221575	0.000759133	2.80826e-06	1.20552e-05	4.29275	0.277528
M00302	9.69544e-06	1.39625e-08	0.00144011	3.79915e-28	5.17649e-06	1.39625e-08	0.00269729	1.8632e-36	9.69544e-06	3.94543e-06	0.406936	6.53119e-12	9.69544e-06	4.53254e-07	0.0467492	1.35925e-13	4.53254e-07	6.4259e-06	14.1772	0.00188887
M00801	2.04641e-06	1.63796e-05	8.00407	0.0139312	3.58059e-06	1.63796e-05	4.57455	0.000230315	2.04641e-06	3.70573e-06	1.81084	0.131075	2.04641e-06	1.32402e-05	6.46999	0.330983	1.32402e-05	4.01241e-06	0.303046	0.0025917
M00802	2.04641e-06	1.63796e-05	8.00407	0.0139312	3.58059e-06	1.63796e-05	4.57455	0.000230315	2.04641e-06	3.70573e-06	1.81084	0.131075	2.04641e-06	1.32402e-05	6.46999	0.330983	1.32402e-05	4.01241e-06	0.303046	0.0025917
M00281	6.3611e-06	1.57923e-05	2.48264	0.103021	1.9017e-05	1.57923e-05	0.830433	0.0477648	6.3611e-06	1.02505e-05	1.61143	0.581754	6.3611e-06	3.48993e-06	0.548637	0.00094872	3.48993e-06	1.50739e-05	4.31925	4.91833e-10
M00492	1.17945e-05	1.40356e-05	1.19002	0.941309	1.80098e-05	1.40356e-05	0.779332	0.00890665	1.17945e-05	1.2894e-05	1.09322	0.985779	1.17945e-05	1.08058e-05	0.916172	0.316987	1.08058e-05	1.74138e-05	1.61152	0.00805504
M00583	2.9545e-06	1.19949e-06	0.405987	0.71333	6.83949e-06	1.19949e-06	0.175377	3.53062e-07	2.9545e-06	2.49801e-06	0.845493	0.664954	2.9545e-06	1.4604e-06	0.494295	0.48311	1.4604e-06	2.64289e-06	1.80971	0.0855741
M00298	7.14465e-05	6.26774e-05	0.877264	0.798072	7.17826e-05	6.26774e-05	0.873157	0.098814	7.14465e-05	6.87014e-05	0.961579	0.634423	7.14465e-05	4.97297e-05	0.696041	0.061656	4.97297e-05	8.69907e-05	1.74927	0.000164251
M00704	1.03154e-05	2.89947e-06	0.281083	4.53373e-05	1.3951e-05	2.89947e-06	0.207832	1.59616e-17	1.03154e-05	4.69669e-06	0.45531	0.734818	1.03154e-05	7.88865e-06	0.764749	0.00768359	7.88865e-06	7.25892e-06	0.920172	0.000108171
M00318	1.6336e-08	2.278e-08	1.39447	0.727198	1.50625e-06	2.278e-08	0.0151237	0.667502	1.6336e-08	2.65885e-09	0.16276	0.429496	1.6336e-08	2.45653e-09	0.150375	0.483839	2.45653e-09	5.67133e-08	23.0867	0.167182
M00330	2.03817e-05	1.28195e-06	0.0628968	1.94725e-11	6.7054e-06	1.28195e-06	0.191181	1.72229e-08	2.03817e-05	5.01978e-06	0.246288	1.06757e-08	2.03817e-05	1.25233e-06	0.0614436	1.71239e-09	1.25233e-06	7.22811e-06	5.77174	0.3631
M00422	1.81829e-05	2.1856e-05	1.20201	0.766892	2.90251e-05	2.1856e-05	0.753004	0.00614037	1.81829e-05	1.60916e-05	0.884988	0.710409	1.81829e-05	8.34135e-06	0.458747	2.01406e-05	8.34135e-06	2.80684e-05	3.36497	3.07302e-13
M00615	3.19541e-05	3.17687e-06	0.0994199	1.8445e-15	1.90212e-05	3.17687e-06	0.167017	1.40598e-23	3.19541e-05	1.67261e-05	0.523442	4.75286e-05	3.19541e-05	5.10689e-06	0.15982	6.90514e-09	5.10689e-06	2.21078e-05	4.32902	0.00142661
M00040	5.64842e-05	1.84927e-05	0.327397	3.97097e-10	3.23648e-05	1.84927e-05	0.571384	3.0049e-07	5.64842e-05	3.35635e-05	0.59421	0.000695393	5.64842e-05	2.68103e-05	0.474652	0.00027986	2.68103e-05	3.39533e-05	1.26642	0.942568
M00444	2.55561e-05	1.55763e-06	0.0609493	2.16504e-17	1.40536e-05	1.55763e-06	0.110834	2.91327e-23	2.55561e-05	1.2832e-05	0.502112	1.49228e-06	2.55561e-05	2.11113e-06	0.0826076	4.59946e-11	2.11113e-06	1.92492e-05	9.11794	3.29734e-05
M00744	2.55561e-05	1.55763e-06	0.0609493	2.16504e-17	1.40536e-05	1.55763e-06	0.110834	2.91327e-23	2.55561e-05	1.2832e-05	0.502112	1.49228e-06	2.55561e-05	2.11113e-06	0.0826076	4.59946e-11	2.11113e-06	1.92492e-05	9.11794	3.29734e-05
M00518	1.07829e-05	4.73912e-06	0.439503	7.05542e-07	7.21719e-06	4.73912e-06	0.656644	2.35309e-06	1.07829e-05	1.47671e-05	1.36949	0.465122	1.07829e-05	1.32788e-05	1.23147	0.384355	1.32788e-05	8.81164e-06	0.663588	0.00083203
M00766	8.35531e-06	2.3044e-06	0.275801	5.25804e-08	4.63263e-06	2.3044e-06	0.497428	0.000148732	8.35531e-06	2.10066e-06	0.251416	8.79957e-08	8.35531e-06	1.92792e-06	0.230742	2.1778e-06	1.92792e-06	8.6338e-06	4.47829	0.125755
M00760	1.07242e-05	1.47139e-06	0.137203	3.08876e-10	2.95207e-06	1.47139e-06	0.498427	0.00213796	1.07242e-05	2.89004e-06	0.269488	2.4571e-06	1.07242e-05	1.1091e-06	0.10342	6.41029e-08	1.1091e-06	7.16758e-06	6.46254	0.00167551
M00450	2.99028e-05	1.67454e-06	0.0559994	2.01255e-17	1.61545e-05	1.67454e-06	0.103658	3.72953e-23	2.99028e-05	1.40529e-05	0.469954	1.51569e-06	2.99028e-05	2.55422e-06	0.0854175	7.10313e-11	2.55422e-06	2.12065e-05	8.30251	0.000172688
M00645	2.99028e-05	1.67454e-06	0.0559994	2.01255e-17	1.61545e-05	1.67454e-06	0.103658	3.72953e-23	2.99028e-05	1.40529e-05	0.469954	1.51569e-06	2.99028e-05	2.55422e-06	0.0854175	7.10313e-11	2.55422e-06	2.12065e-05	8.30251	0.000172688
M00642	4.69074e-05	3.6531e-05	0.77879	0.0767966	4.51452e-05	3.6531e-05	0.809189	0.0216896	4.69074e-05	4.66501e-05	0.994515	0.904832	4.69074e-05	7.26161e-05	1.54807	0.00294192	7.26161e-05	3.07468e-05	0.423415	2.47935e-09
M00593	2.97946e-05	1.50369e-05	0.504687	5.00393e-06	2.92548e-05	1.50369e-05	0.514	3.84056e-14	2.97946e-05	2.37342e-05	0.796593	0.928182	2.97946e-05	2.68113e-05	0.899871	0.555093	2.68113e-05	2.44156e-05	0.910647	0.789126
M00184	1.43156e-06	2.95165e-06	2.06185	0.000253756	1.22721e-06	2.95165e-06	2.40518	1.74277e-09	1.43156e-06	4.06335e-06	2.83841	0.734818	1.43156e-06	4.31954e-07	0.301737	0.824507	4.31954e-07	2.27357e-06	5.26344	0.214422
M00468	8.59107e-07	2.02954e-07	0.236238	6.27224e-05	1.16174e-06	2.02954e-07	0.174699	5.68467e-08	8.59107e-07	5.62482e-07	0.654728	0.830207	8.59107e-07	5.83311e-07	0.678973	0.127276	5.83311e-07	9.93791e-06	17.0371	1.58163e-09
M00483	3.07934e-08	9.98029e-08	3.24105	0.279163	1.42278e-06	9.98029e-08	0.0701463	3.01943e-05	3.07934e-08	9.99659e-08	3.24634	0.186781	3.07934e-08	6.25294e-09	0.203061	0.00440281	6.25294e-09	2.3813e-07	38.083	4.07591e-10
M00446	2.45923e-05	1.34681e-06	0.0547654	8.726e-18	1.2838e-05	1.34681e-06	0.104908	6.5386e-23	2.45923e-05	1.19604e-05	0.486349	1.01391e-06	2.45923e-05	1.9169e-06	0.0779471	4.02686e-11	1.9169e-06	1.76052e-05	9.1842	8.15543e-05
M00038	3.00195e-05	1.81193e-05	0.603586	0.769466	1.42377e-05	1.81193e-05	1.27263	0.0063337	3.00195e-05	2.11251e-05	0.703714	0.937838	3.00195e-05	1.45269e-05	0.483916	0.0286578	1.45269e-05	2.62988e-05	1.81035	0.0180191
M00514	1.08825e-05	3.74193e-06	0.343849	2.36856e-05	4.81368e-06	3.74193e-06	0.777353	0.00035085	1.08825e-05	8.10246e-06	0.744542	0.117051	1.08825e-05	9.53498e-06	0.876177	0.945809	9.53498e-06	6.63241e-06	0.695587	0.00104507
M00601	2.04729e-05	1.00525e-05	0.491015	0.103021	1.63648e-05	1.00525e-05	0.614277	0.232129	2.04729e-05	2.14794e-05	1.04916	0.967773	2.04729e-05	2.16336e-05	1.0567	0.874903	2.16336e-05	1.05553e-05	0.487913	0.148651
M00442	2.38318e-05	1.39083e-05	0.583601	0.000657537	1.8444e-05	1.39083e-05	0.75408	5.47714e-05	2.38318e-05	2.17578e-05	0.912972	0.980554	2.38318e-05	2.63405e-05	1.10527	0.299304	2.63405e-05	1.90774e-05	0.724262	0.00297823
M00695	9.54185e-07	4.38531e-06	4.59587	2.02507e-06	1.55478e-06	4.38531e-06	2.82053	1.07074e-09	9.54185e-07	1.70128e-06	1.78296	0.27581	9.54185e-07	1.76e-06	1.8445	0.0196672	1.76e-06	2.54472e-06	1.44586	0.00941134
M00633	1.94676e-06	8.29724e-07	0.426207	0.00189154	2.12549e-06	8.29724e-07	0.390367	1.23015e-08	1.94676e-06	1.79695e-06	0.923046	0.497484	1.94676e-06	9.97682e-07	0.512482	0.244449	9.97682e-07	9.53446e-06	9.55661	1.10697e-08
M00478	2.15623e-05	2.31886e-05	1.07542	0.601138	3.68805e-05	2.31886e-05	0.62875	0.00177406	2.15623e-05	2.69953e-05	1.25196	0.470921	2.15623e-05	2.87057e-05	1.33129	0.316976	2.87057e-05	3.33451e-05	1.16162	0.662131
M00568	6.0401e-06	3.25072e-07	0.0538189	2.20411e-09	3.77803e-06	3.25072e-07	0.0860426	6.88611e-12	6.0401e-06	2.99921e-06	0.496549	5.54428e-08	6.0401e-06	3.28433e-07	0.0543754	4.59946e-11	3.28433e-07	4.74729e-06	14.4544	0.111566
M00531	3.80383e-05	1.77127e-05	0.465653	1.11001e-09	2.83034e-05	1.77127e-05	0.625814	3.0455e-07	3.80383e-05	3.98967e-05	1.04886	0.933965	3.80383e-05	2.40224e-05	0.631532	0.000298986	2.40224e-05	4.65195e-05	1.9365	4.93719e-05
M00438	6.88663e-06	1.45307e-08	0.00210998	1.14403e-25	3.62641e-06	1.45307e-08	0.0040069	2.02141e-36	6.88663e-06	3.00709e-06	0.436656	5.07457e-10	6.88663e-06	2.06266e-07	0.0299517	5.10767e-13	2.06266e-07	3.42464e-06	16.603	0.000656329
M00590	7.31886e-06	6.69465e-06	0.914712	0.0487318	1.19094e-05	6.69465e-06	0.562132	9.9868e-10	7.31886e-06	5.70591e-06	0.779617	0.213192	7.31886e-06	1.60852e-06	0.219778	7.6281e-08	1.60852e-06	7.80456e-06	4.852	1.86533e-10
M00522	1.00685e-05	8.20803e-06	0.815222	0.782994	1.31033e-05	8.20803e-06	0.626411	0.0294667	1.00685e-05	1.43758e-05	1.4278	0.198657	1.00685e-05	9.98717e-06	0.991927	0.857792	9.98717e-06	1.02792e-05	1.02924	0.136503
M00643	3.52928e-05	2.60542e-05	0.738229	0.0116829	3.59243e-05	2.60542e-05	0.725253	1.93674e-05	3.52928e-05	3.36106e-05	0.952334	0.802235	3.52928e-05	6.23738e-05	1.76732	0.00094872	6.23738e-05	2.34376e-05	0.375761	1.70281e-09
M00768	3.42037e-05	2.52448e-05	0.738074	0.0104226	3.50215e-05	2.52448e-05	0.720838	2.61799e-05	3.42037e-05	3.24956e-05	0.950061	0.844315	3.42037e-05	6.20455e-05	1.814	0.000734186	6.20455e-05	2.17815e-05	0.351057	4.31105e-10
M00822	3.42037e-05	2.52448e-05	0.738074	0.0104226	3.50215e-05	2.52448e-05	0.720838	2.61799e-05	3.42037e-05	3.24956e-05	0.950061	0.844315	3.42037e-05	6.20455e-05	1.814	0.000734186	6.20455e-05	2.17815e-05	0.351057	4.31105e-10
M00726	9.64238e-06	4.49652e-06	0.466329	3.2158e-06	9.34922e-06	4.49652e-06	0.480951	7.42353e-09	9.64238e-06	1.00558e-05	1.04287	0.985779	9.64238e-06	1.29905e-05	1.34723	0.125534	1.29905e-05	1.53023e-05	1.17797	0.0430466
M00204	2.24496e-05	3.73459e-06	0.166354	6.28455e-13	1.16988e-05	3.73459e-06	0.319228	1.68652e-14	2.24496e-05	9.70446e-06	0.432277	4.22409e-07	2.24496e-05	1.85778e-06	0.0827532	7.18668e-12	1.85778e-06	1.57646e-05	8.4857	1.76139e-06
M00458	3.06832e-05	1.72006e-05	0.560586	6.13495e-06	3.50059e-05	1.72006e-05	0.491362	1.32064e-13	3.06832e-05	4.51456e-05	1.47134	0.0207259	3.06832e-05	1.82115e-05	0.593533	0.00191512	1.82115e-05	4.26198e-05	2.34027	1.52763e-05
M00443	1.19801e-05	3.90733e-06	0.326152	8.10729e-07	2.41375e-05	3.90733e-06	0.161878	1.84337e-20	1.19801e-05	7.75391e-06	0.647234	0.474091	1.19801e-05	2.39845e-06	0.200203	2.60668e-06	2.39845e-06	1.42619e-05	5.94631	2.44335e-07
M00507	3.91501e-06	5.56512e-07	0.142148	5.88743e-16	1.65019e-06	5.56512e-07	0.33724	1.04958e-05	3.91501e-06	4.29593e-06	1.0973	8.79957e-08	3.91501e-06	8.10303e-07	0.206974	2.82972e-10	8.10303e-07	2.14518e-06	2.64739	0.619646
M00154	1.98892e-05	1.18994e-06	0.0598288	3.58534e-17	1.09807e-05	1.18994e-06	0.108367	7.98273e-22	1.98892e-05	9.87195e-06	0.496348	1.13517e-06	1.98892e-05	1.67977e-06	0.0844567	3.08886e-11	1.67977e-06	1.5067e-05	8.96966	3.60782e-06
M00253	2.0424e-05	2.44416e-05	1.19671	0.15565	2.00902e-05	2.44416e-05	1.21659	0.173824	2.0424e-05	2.16311e-05	1.0591	0.098071	2.0424e-05	2.27666e-05	1.1147	0.825833	2.27666e-05	1.30336e-05	0.57249	0.452665
M00175	3.8787e-05	3.5729e-05	0.921157	0.0577639	5.05222e-05	3.5729e-05	0.707193	3.12681e-05	3.8787e-05	4.26298e-05	1.09907	0.742299	3.8787e-05	3.46245e-05	0.892683	0.057337	3.46245e-05	3.6997e-05	1.06852	0.561145
M00338	1.54064e-05	3.28298e-06	0.213092	9.09607e-10	1.96713e-05	3.28298e-06	0.166892	1.43272e-25	1.54064e-05	7.78788e-06	0.505497	0.0132673	1.54064e-05	2.13802e-06	0.138775	2.29543e-09	2.13802e-06	1.4108e-05	6.59866	3.35498e-11
M00551	4.22224e-06	1.16081e-08	0.00274927	1.14403e-25	2.96481e-06	1.16081e-08	0.00391529	5.03068e-34	4.22224e-06	2.27957e-06	0.539896	1.39817e-09	4.22224e-06	2.20594e-07	0.0522458	1.45531e-12	2.20594e-07	3.75e-06	16.9995	0.000487463
M00342	9.62068e-06	3.6185e-06	0.376117	0.000475846	1.94233e-05	3.6185e-06	0.186297	6.86117e-16	9.62068e-06	6.49503e-06	0.675111	0.517537	9.62068e-06	1.84066e-06	0.191323	1.59515e-05	1.84066e-06	1.16443e-05	6.32614	3.43157e-07
M00649	4.55439e-06	6.18801e-09	0.00135869	3.01861e-26	1.71381e-06	6.18801e-09	0.00361068	3.25756e-32	4.55439e-06	1.21394e-06	0.266543	1.50399e-11	4.55439e-06	2.66534e-07	0.0585224	1.18174e-11	2.66534e-07	1.46021e-06	5.47852	0.0243042
M00358	2.54416e-06	5.46122e-06	2.14657	0.000326371	2.86781e-06	5.46122e-06	1.90432	2.17862e-07	2.54416e-06	6.12803e-06	2.40867	0.00290408	2.54416e-06	2.37718e-06	0.934368	0.104705	2.37718e-06	3.85677e-06	1.62241	0.0510067
M00592	3.14836e-06	7.09834e-08	0.0225461	2.8461e-18	8.8996e-07	7.09834e-08	0.0797603	7.71611e-14	3.14836e-06	1.85375e-06	0.588799	6.53119e-12	3.14836e-06	2.57958e-08	0.00819341	5.10767e-13	2.57958e-08	5.33245e-07	20.6717	0.0283252
M00836	9.23329e-07	1.78886e-06	1.9374	0.000105976	7.81998e-07	1.78886e-06	2.28755	2.76367e-10	9.23329e-07	2.57568e-06	2.78956	0.652573	9.23329e-07	2.64772e-07	0.286758	0.531559	2.64772e-07	1.50256e-06	5.67491	0.450042
M00461	2.64473e-06	1.14359e-06	0.432404	3.69508e-08	1.08417e-05	1.14359e-06	0.105481	1.53351e-23	2.64473e-06	4.17332e-06	1.57798	0.904887	2.64473e-06	7.62294e-07	0.288232	0.000737439	7.62294e-07	5.83469e-06	7.65412	1.7278e-05
M00769	1.82218e-05	1.37753e-06	0.0755978	6.62336e-16	9.66994e-06	1.37753e-06	0.142455	7.92115e-21	1.82218e-05	8.67713e-06	0.476195	2.52352e-05	1.82218e-05	1.846e-06	0.101307	9.16838e-10	1.846e-06	1.32488e-05	7.17707	0.00023965
M00717	3.70094e-06	3.04213e-06	0.821991	0.0177697	3.89901e-06	3.04213e-06	0.780232	0.125425	3.70094e-06	4.56438e-06	1.23331	0.457448	3.70094e-06	3.38264e-06	0.913996	0.942973	3.38264e-06	4.26181e-06	1.25991	0.979872
M00378	9.70603e-07	1.74972e-06	1.80271	0.000165962	7.78366e-07	1.74972e-06	2.24794	7.76311e-11	9.70603e-07	2.4926e-06	2.56809	0.830207	9.70603e-07	2.60103e-07	0.26798	0.477714	2.60103e-07	1.35497e-06	5.20937	0.0520611
M00186	8.45142e-06	7.70936e-06	0.912197	0.151457	5.62995e-06	7.70936e-06	1.36935	0.0688325	8.45142e-06	9.00423e-06	1.06541	0.697201	8.45142e-06	1.10167e-05	1.30353	0.124668	1.10167e-05	6.37165e-06	0.578364	2.2122e-05
M00820	1.17557e-05	1.31073e-05	1.11497	0.715102	1.95528e-05	1.31073e-05	0.670355	0.00291702	1.17557e-05	9.66454e-06	0.822113	0.655026	1.17557e-05	9.0765e-06	0.772091	0.282268	9.0765e-06	1.56987e-05	1.7296	0.000343726
M00305	9.6813e-06	6.51684e-07	0.0673137	5.77552e-18	5.63989e-06	6.51684e-07	0.115549	5.2218e-22	9.6813e-06	7.10497e-06	0.733886	3.19489e-07	9.6813e-06	7.86805e-07	0.0812706	1.35506e-11	7.86805e-07	7.05847e-06	8.97105	0.000343726
M00798	9.566e-07	8.06232e-06	8.4281	0.0136813	1.62149e-06	8.06232e-06	4.97217	0.000194274	9.566e-07	1.83333e-06	1.9165	0.116333	9.566e-07	6.66349e-06	6.96581	0.310062	6.66349e-06	2.11166e-06	0.3169	0.00429622
M00799	9.566e-07	8.06232e-06	8.4281	0.0136813	1.62149e-06	8.06232e-06	4.97217	0.000194274	9.566e-07	1.83333e-06	1.9165	0.116333	9.566e-07	6.66349e-06	6.96581	0.310062	6.66349e-06	2.11166e-06	0.3169	0.00429622
M00800	9.566e-07	8.06232e-06	8.4281	0.0136813	1.62149e-06	8.06232e-06	4.97217	0.000194274	9.566e-07	1.83333e-06	1.9165	0.116333	9.566e-07	6.66349e-06	6.96581	0.310062	6.66349e-06	2.11166e-06	0.3169	0.00429622
M00803	9.566e-07	8.06232e-06	8.4281	0.0136813	1.62149e-06	8.06232e-06	4.97217	0.000194274	9.566e-07	1.83333e-06	1.9165	0.116333	9.566e-07	6.66349e-06	6.96581	0.310062	6.66349e-06	2.11166e-06	0.3169	0.00429622
M00503	3.82799e-06	3.48358e-08	0.00910027	4.47349e-20	2.49379e-06	3.48358e-08	0.013969	1.36546e-27	3.82799e-06	1.25497e-06	0.327841	1.91856e-08	3.82799e-06	1.162e-07	0.0303554	5.10767e-13	1.162e-07	2.09074e-06	17.9926	0.000344735
M00098	1.76287e-05	1.70779e-05	0.968753	0.404741	1.47875e-05	1.70779e-05	1.15488	0.0579125	1.76287e-05	1.86745e-05	1.05932	0.470921	1.76287e-05	1.08655e-05	0.616354	0.087367	1.08655e-05	1.05783e-05	0.973562	0.82464
M00600	6.31542e-06	1.6911e-06	0.267773	1.3546e-06	4.41042e-06	1.6911e-06	0.383433	8.41607e-11	6.31542e-06	8.53596e-06	1.35161	0.0358601	6.31542e-06	4.11915e-06	0.652238	0.00445282	4.11915e-06	5.96218e-06	1.44743	1.52763e-05
M00608	9.28724e-07	1.76643e-06	1.902	2.28902e-06	6.60425e-07	1.76643e-06	2.67469	1.16706e-17	9.28724e-07	2.37367e-06	2.55584	1	9.28724e-07	2.08877e-07	0.224908	0.981724	2.08877e-07	1.23964e-06	5.93477	0.15227
M00448	7.56026e-06	6.37354e-06	0.843031	0.777413	7.84174e-06	6.37354e-06	0.812771	0.379337	7.56026e-06	8.04677e-06	1.06435	0.15802	7.56026e-06	2.38468e-06	0.315424	0.000347366	2.38468e-06	6.39446e-06	2.68147	0.000319579
M00812	1.0242e-06	6.34017e-07	0.619039	0.383205	6.80079e-07	6.34017e-07	0.932269	0.00187593	1.0242e-06	7.37736e-07	0.720308	0.00334225	1.0242e-06	1.46425e-06	1.42966	0.00440348	1.46425e-06	5.90762e-06	4.03456	8.35759e-05
M00224	4.02691e-06	3.29193e-06	0.817484	0.00479603	3.82996e-06	3.29193e-06	0.859521	0.00244031	4.02691e-06	6.51325e-06	1.61743	0.36244	4.02691e-06	5.75858e-06	1.43002	0.512301	5.75858e-06	3.84201e-06	0.667181	0.724707
M00713	4.98644e-06	4.83146e-08	0.0096892	8.63455e-20	3.07086e-06	4.83146e-08	0.0157333	5.03068e-34	4.98644e-06	1.88559e-06	0.378143	3.85046e-07	4.98644e-06	2.99975e-07	0.0601581	1.57913e-09	2.99975e-07	2.68401e-06	8.94745	0.000546535
M00714	4.98644e-06	4.83146e-08	0.0096892	8.63455e-20	3.07086e-06	4.83146e-08	0.0157333	5.03068e-34	4.98644e-06	1.88559e-06	0.378143	3.85046e-07	4.98644e-06	2.99975e-07	0.0601581	1.57913e-09	2.99975e-07	2.68401e-06	8.94745	0.000546535
M00390	6.89387e-07	1.39008e-06	2.0164	0.000171139	6.28285e-07	1.39008e-06	2.21249	2.27721e-09	6.89387e-07	1.95131e-06	2.8305	0.651169	6.89387e-07	1.9666e-07	0.285268	0.531559	1.9666e-07	1.04804e-06	5.3292	0.226668
M00391	6.89387e-07	1.39008e-06	2.0164	0.000171139	6.28285e-07	1.39008e-06	2.21249	2.27721e-09	6.89387e-07	1.95131e-06	2.8305	0.651169	6.89387e-07	1.9666e-07	0.285268	0.531559	1.9666e-07	1.04804e-06	5.3292	0.226668
M00719	9.85203e-06	9.80412e-06	0.995137	0.551581	9.77338e-06	9.80412e-06	1.00315	0.911291	9.85203e-06	1.06277e-05	1.07873	0.232653	9.85203e-06	5.5277e-06	0.561072	0.0329206	5.5277e-06	1.11574e-05	2.01846	0.00145977
M00090	2.15913e-06	1.02046e-06	0.472624	1.21992e-05	2.36088e-06	1.02046e-06	0.432237	1.08654e-06	2.15913e-06	8.59243e-07	0.397957	2.36766e-06	2.15913e-06	2.70983e-07	0.125506	6.41029e-08	2.70983e-07	2.19547e-06	8.10187	0.00288315
M00564	6.88191e-06	7.1032e-07	0.103216	1.27283e-11	1.64624e-06	7.1032e-07	0.431481	7.72434e-06	6.88191e-06	2.2965e-06	0.333701	0.000441586	6.88191e-06	2.55756e-06	0.371635	0.0208629	2.55756e-06	3.69004e-06	1.4428	0.041412
M00655	2.82173e-06	3.12109e-09	0.00110609	2.63957e-23	9.74742e-07	3.12109e-09	0.00320197	1.66729e-28	2.82173e-06	6.87994e-07	0.24382	1.29142e-09	2.82173e-06	1.01216e-07	0.0358701	5.16334e-11	1.01216e-07	9.43139e-07	9.31812	0.00429622
M00252	2.37297e-06	3.09632e-07	0.130483	0.00138138	1.20478e-06	3.09632e-07	0.257003	0.0256109	2.37297e-06	6.48003e-07	0.273077	0.460679	2.37297e-06	2.38444e-06	1.00483	0.676165	2.38444e-06	9.05239e-07	0.379644	0.00508224
M00702	8.31123e-06	4.15903e-06	0.500411	1.06586e-05	4.44618e-06	4.15903e-06	0.935417	4.26262e-06	8.31123e-06	5.2122e-06	0.627128	0.0161224	8.31123e-06	3.42039e-06	0.411538	0.00108084	3.42039e-06	3.34027e-06	0.976578	0.725697
M00400	1.73854e-06	1.12385e-05	6.46436	1.2448e-09	3.49057e-06	1.12385e-05	3.21968	7.70836e-12	1.73854e-06	3.50263e-06	2.0147	0.161582	1.73854e-06	2.05638e-06	1.18282	0.0768789	2.05638e-06	2.13327e-06	1.03739	0.0553879
M00403	1.73854e-06	1.12385e-05	6.46436	1.2448e-09	3.49057e-06	1.12385e-05	3.21968	7.70836e-12	1.73854e-06	3.50263e-06	2.0147	0.161582	1.73854e-06	2.05638e-06	1.18282	0.0768789	2.05638e-06	2.13327e-06	1.03739	0.0553879
M00013	9.23625e-06	4.03984e-06	0.437389	0.00321834	7.62986e-06	4.03984e-06	0.529477	1.32002e-09	9.23625e-06	6.15732e-06	0.666647	0.0595812	9.23625e-06	2.27267e-06	0.24606	1.87851e-05	2.27267e-06	8.53754e-06	3.75661	1.83029e-05
M00586	5.71913e-06	5.41215e-06	0.946326	0.021624	1.13056e-05	5.41215e-06	0.478715	2.82212e-07	5.71913e-06	7.15885e-06	1.25174	0.800131	5.71913e-06	2.71008e-06	0.473862	5.88619e-06	2.71008e-06	1.42317e-05	5.25141	7.66273e-14
M00490	5.07236e-06	5.28967e-06	1.04284	0.166806	7.2735e-06	5.28967e-06	0.727253	0.169066	5.07236e-06	7.23814e-06	1.42698	0.393974	5.07236e-06	6.86366e-06	1.35315	0.220244	6.86366e-06	5.70886e-06	0.831752	0.408985
M00791	2.22023e-06	1.07178e-06	0.482732	5.19716e-08	2.49644e-06	1.07178e-06	0.429322	1.69196e-10	2.22023e-06	3.09248e-06	1.39287	0.932039	2.22023e-06	1.56921e-06	0.706778	0.0202516	1.56921e-06	8.13209e-06	5.18228	2.59554e-10
M00343	5.16003e-07	1.04125e-06	2.01792	0.000535167	4.33391e-07	1.04125e-06	2.40257	2.11213e-09	5.16003e-07	1.41398e-06	2.74026	0.940101	5.16003e-07	1.52358e-07	0.295266	0.901137	1.52358e-07	7.47461e-07	4.90595	0.357935
M00515	3.80937e-07	5.12185e-06	13.4454	0.0498802	1.37359e-08	5.12185e-06	372.881	6.70659e-07	3.80937e-07	1.28805e-07	0.338127	0.427479	3.80937e-07	6.2455e-07	1.63951	0.454681	6.2455e-07	5.48652e-08	0.0878475	0.247913
M00243	1.55618e-06	9.74711e-07	0.626349	0.0249389	1.11917e-06	9.74711e-07	0.870924	0.118256	1.55618e-06	1.55565e-06	0.999657	0.978757	1.55618e-06	3.79299e-07	0.243737	0.00386113	3.79299e-07	2.00092e-06	5.27531	0.00396881
M00504	3.51338e-06	3.40496e-07	0.096914	0.000228545	2.7166e-07	3.40496e-07	1.25339	0.044726	3.51338e-06	3.28989e-07	0.0936389	0.197068	3.51338e-06	3.2676e-07	0.0930044	0.0174433	3.2676e-07	1.97418e-07	0.60417	0.583184
M00264	4.57868e-07	9.20847e-07	2.01116	6.03584e-05	3.91255e-07	9.20847e-07	2.35357	1.8655e-10	4.57868e-07	1.19203e-06	2.60343	0.742299	4.57868e-07	1.19769e-07	0.261579	0.528607	1.19769e-07	7.89514e-07	6.59199	0.34461
M00142	4.84452e-07	5.01358e-07	1.0349	0.000420151	2.72963e-07	5.01358e-07	1.83672	0.742429	4.84452e-07	1.81615e-07	0.374887	0.000375555	4.84452e-07	1.43397e-07	0.295999	0.000569269	1.43397e-07	1.3801e-06	9.6243	2.41926e-09
M00433	4.16674e-07	7.58024e-07	1.81923	0.000210999	3.25205e-07	7.58024e-07	2.33091	6.92179e-10	4.16674e-07	1.1807e-06	2.83363	0.848424	4.16674e-07	1.01058e-07	0.242535	0.837513	1.01058e-07	6.05438e-07	5.99099	0.384817
M00792	3.92358e-09	2.09872e-08	5.34899	0.110572	3.79025e-07	2.09872e-08	0.0553716	0.227636	3.92358e-09	4.3321e-10	0.110412	0.429496	3.92358e-09	6.7051e-10	0.170893	0.493686	6.7051e-10	3.15206e-10	0.4701	0.808591
M00698	2.6421e-06	6.52907e-09	0.00247117	1.98144e-27	9.68492e-07	6.52907e-09	0.00674148	2.26725e-28	2.6421e-06	7.84318e-07	0.296855	9.72696e-12	2.6421e-06	8.12855e-08	0.0307655	3.89754e-13	8.12855e-08	1.65999e-06	20.4218	0.0410344
M00457	1.89058e-06	1.23705e-08	0.00654324	4.96102e-22	5.98666e-07	1.23705e-08	0.0206634	5.51103e-20	1.89058e-06	7.35457e-07	0.389012	1.385e-13	1.89058e-06	6.5503e-09	0.00346471	1.02882e-13	6.5503e-09	2.70984e-07	41.3697	0.000129612
M00309	4.70969e-06	3.80087e-06	0.807032	0.0415328	3.19572e-06	3.80087e-06	1.18936	0.636246	4.70969e-06	4.58235e-06	0.972963	0.864013	4.70969e-06	5.61098e-06	1.19137	0.261938	5.61098e-06	3.70252e-06	0.659871	0.00115442
M00762	2.34803e-06	9.68653e-07	0.412539	0.211087	7.32316e-07	9.68653e-07	1.32273	0.500746	2.34803e-06	1.70923e-06	0.727941	0.856091	2.34803e-06	2.58069e-06	1.09909	0.236476	2.58069e-06	9.40664e-07	0.364501	9.75501e-06
M00467	1.97893e-09	3.9585e-07	200.032	0.000417685	4.30852e-07	3.9585e-07	0.918761	1.14348e-07	1.97893e-09	2.29878e-09	1.16163	0.718732	1.97893e-09	1.49548e-08	7.557	0.506547	1.49548e-08	6.38854e-07	42.719	0.0831416
M00151	5.63769e-07	1.17787e-07	0.208927	1.05828e-09	1.26285e-07	1.17787e-07	0.932703	0.630795	5.63769e-07	2.01901e-07	0.358127	0.000211119	5.63769e-07	1.01685e-06	1.80366	8.74433e-07	1.01685e-06	2.72649e-07	0.268131	0.0036658
M00152	5.63769e-07	1.17787e-07	0.208927	1.05828e-09	1.26285e-07	1.17787e-07	0.932703	0.630795	5.63769e-07	2.01901e-07	0.358127	0.000211119	5.63769e-07	1.01685e-06	1.80366	8.74433e-07	1.01685e-06	2.72649e-07	0.268131	0.0036658
M00288	2.58498e-07	4.81873e-07	1.86413	0.000289211	2.27662e-07	4.81873e-07	2.11661	6.37182e-10	2.58498e-07	7.80922e-07	3.021	0.742299	2.58498e-07	6.07388e-08	0.234968	0.531559	6.07388e-08	4.72127e-07	7.77307	0.237044
M00044	1.53566e-06	3.50454e-09	0.0022821	3.79915e-28	9.85361e-07	3.50454e-09	0.0035566	6.0361e-32	1.53566e-06	6.35713e-07	0.413967	2.71752e-11	1.53566e-06	6.1153e-08	0.039822	5.00732e-13	6.1153e-08	1.70619e-06	27.9003	0.0203815
M00075	6.62007e-07	5.86021e-07	0.885218	0.0256174	9.87074e-07	5.86021e-07	0.593694	0.000230315	6.62007e-07	2.2358e-06	3.3773	0.00499695	6.62007e-07	8.24833e-07	1.24596	0.439698	8.24833e-07	1.51617e-06	1.83815	0.106989
M00231	5.85032e-07	6.23969e-09	0.0106655	6.75156e-21	4.24942e-07	6.23969e-09	0.0146836	4.44317e-18	5.85032e-07	0	0	8.90046e-17	5.85032e-07	1.93865e-09	0.00331376	7.3837e-13	1.93865e-09	3.7569e-07	193.789	0.10307
M00413	2.04211e-07	4.00511e-07	1.96126	0.000321314	1.78852e-07	4.00511e-07	2.23934	6.67546e-10	2.04211e-07	6.12379e-07	2.99875	0.936721	2.04211e-07	5.26663e-08	0.257901	0.90808	5.26663e-08	3.3831e-07	6.42365	0.504511
M00295	2.03307e-07	3.67429e-07	1.80726	0.0013631	1.58299e-07	3.67429e-07	2.3211	6.60988e-08	2.03307e-07	5.43683e-07	2.67419	0.747457	2.03307e-07	5.03101e-08	0.247459	0.860346	5.03101e-08	3.07406e-07	6.11022	0.240365
M00599	1.05502e-06	4.90743e-07	0.465153	0.00910166	8.76322e-07	4.90743e-07	0.560003	0.00570249	1.05502e-06	2.38611e-06	2.26168	0.0464691	1.05502e-06	1.04399e-06	0.989552	0.183687	1.04399e-06	1.13731e-06	1.08938	0.125755
M00047	1.6874e-07	3.95839e-07	2.34585	0.739717	1.65397e-06	3.95839e-07	0.239327	9.22984e-08	1.6874e-07	3.27042e-07	1.93814	0.776814	1.6874e-07	4.57402e-08	0.271069	1.47744e-06	4.57402e-08	7.52577e-07	16.4533	1.51229e-14
M00705	1.36395e-07	3.85505e-08	0.282639	0.0261163	1.19587e-07	3.85505e-08	0.322365	3.51381e-06	1.36395e-07	7.14494e-07	5.23842	0.272044	1.36395e-07	4.51065e-08	0.330705	0.065	4.51065e-08	7.43598e-08	1.64854	0.0303597
M00097	9.43832e-07	5.83575e-07	0.618304	0.0955681	7.82437e-07	5.83575e-07	0.745843	0.0100043	9.43832e-07	7.50209e-07	0.794854	0.278576	9.43832e-07	2.03284e-07	0.215382	3.85425e-06	2.03284e-07	1.15741e-06	5.69353	9.93213e-08
M00039	4.39091e-07	2.60152e-07	0.59248	0.00502304	7.83431e-07	2.60152e-07	0.332068	1.28943e-13	4.39091e-07	8.70236e-07	1.9819	0.0172426	4.39091e-07	2.99219e-07	0.681453	0.860346	2.99219e-07	2.13775e-06	7.14442	3.8649e-07
M00350	4.39091e-07	2.60152e-07	0.59248	0.00502304	7.83431e-07	2.60152e-07	0.332068	1.28943e-13	4.39091e-07	8.70236e-07	1.9819	0.0172426	4.39091e-07	2.99219e-07	0.681453	0.860346	2.99219e-07	2.13775e-06	7.14442	3.8649e-07
M00156	0	1.79412e-10	Inf	0.59548	0	1.79412e-10	Inf	0.27488	0	2.31391e-10	Inf	0.603035	0	5.24161e-07	Inf	0.161736	5.24161e-07	0	0	0.0479948
M00296	3.97593e-07	7.88796e-08	0.198393	0.968998	3.59504e-07	7.88796e-08	0.219412	0.647219	3.97593e-07	1.92415e-07	0.483949	0.532833	3.97593e-07	9.83361e-08	0.247328	0.159426	9.83361e-08	2.19305e-07	2.23016	0.625959
M00055	1.63571e-07	3.05669e-07	1.86873	0.00100824	1.45455e-07	3.05669e-07	2.10147	7.69699e-09	1.63571e-07	4.98158e-07	3.04553	0.964383	1.63571e-07	4.47056e-08	0.273311	0.851449	4.47056e-08	2.42412e-07	5.42242	0.377177
M00496	1.03449e-06	2.5184e-07	0.243444	1.7655e-10	8.30279e-07	2.5184e-07	0.30332	3.95961e-10	1.03449e-06	1.17493e-06	1.13575	0.75215	1.03449e-06	5.18386e-07	0.501103	0.00094872	5.18386e-07	3.08803e-06	5.95701	4.19531e-10
M00635	9.72425e-07	4.38548e-07	0.450984	6.68361e-07	7.38888e-07	4.38548e-07	0.593524	9.07984e-07	9.72425e-07	1.03557e-06	1.06494	0.716225	9.72425e-07	4.79515e-07	0.493113	0.00930303	4.79515e-07	3.09864e-06	6.46202	3.95563e-10
M00639	1.27287e-06	8.69186e-09	0.00682858	1.5439e-06	6.52657e-07	8.69186e-09	0.0133177	5.25771e-07	1.27287e-06	9.67802e-07	0.760334	0.990875	1.27287e-06	4.43723e-07	0.348602	0.42463	4.43723e-07	3.8068e-07	0.857924	0.450042
M00425	1.43443e-07	2.90353e-07	2.02417	0.00182309	1.2586e-07	2.90353e-07	2.30694	1.86577e-08	1.43443e-07	4.43007e-07	3.08839	0.978757	1.43443e-07	3.55035e-08	0.24751	0.55073	3.55035e-08	2.51e-07	7.06974	0.638678
M00548	0	5.33109e-08	Inf	0.126601	2.57424e-07	5.33109e-08	0.207094	1.06116e-06	0	0	NA	NA	0	1.96343e-09	Inf	0.442473	1.96343e-09	3.36768e-09	1.7152	0.821746
M00143	9.39651e-08	1.72584e-07	1.83668	0.0051115	9.34898e-08	1.72584e-07	1.84602	0.0821917	9.39651e-08	4.35327e-08	0.463286	0.00531847	9.39651e-08	4.9763e-08	0.52959	0.00064299	4.9763e-08	1.54625e-07	3.10723	6.61281e-06
M00622	5.56807e-07	1.4775e-07	0.265352	0.00910166	3.21983e-07	1.4775e-07	0.458876	0.665284	5.56807e-07	4.06026e-07	0.729203	0.962033	5.56807e-07	6.02166e-07	1.08146	0.196954	6.02166e-07	2.61568e-07	0.434379	0.559173
M00787	3.74881e-07	1.27995e-08	0.0341428	0.0997085	6.47569e-08	1.27995e-08	0.197654	0.000681067	3.74881e-07	1.11969e-07	0.298679	0.161477	3.74881e-07	6.84567e-09	0.0182609	0.261938	6.84567e-09	3.15329e-08	4.60626	0.0288839
M00466	1.39359e-08	3.29786e-07	23.6645	7.85153e-05	1.9571e-07	3.29786e-07	1.68507	2.38306e-08	1.39359e-08	0	0	0.337223	1.39359e-08	8.16918e-09	0.586197	0.509969	8.16918e-09	2.40065e-07	29.3866	0.187752
M00489	2.18779e-07	5.78445e-07	2.64397	3.56913e-05	3.22549e-07	5.78445e-07	1.79335	5.54516e-11	2.18779e-07	2.90671e-07	1.32861	0.27302	2.18779e-07	1.42177e-07	0.649865	0.200723	1.42177e-07	3.93368e-07	2.76675	0.121535
M00644	2.99881e-07	0	0	6.92954e-05	5.81987e-11	0	0	0.411641	2.99881e-07	1.16377e-10	0.000388077	0.020573	2.99881e-07	0	0	0.00882566	0	0	NA	NA
M00591	2.24154e-07	9.63605e-08	0.429886	0.000209024	2.65725e-07	9.63605e-08	0.362632	0.00092463	2.24154e-07	6.09888e-07	2.72085	0.697201	2.24154e-07	1.95841e-07	0.87369	0.0229098	1.95841e-07	4.04301e-07	2.06444	0.190965
M00066	2.06935e-07	5.96795e-08	0.288396	4.66367e-06	1.9548e-07	5.96795e-08	0.305298	2.30402e-08	2.06935e-07	1.8753e-07	0.906225	0.594024	2.06935e-07	9.15549e-08	0.442432	0.010197	9.15549e-08	4.8776e-07	5.32752	9.15046e-09
M00540	4.73873e-07	1.91124e-07	0.403323	0.600564	3.78811e-07	1.91124e-07	0.504538	0.0745739	4.73873e-07	1.31744e-07	0.278016	0.141903	4.73873e-07	1.25389e-07	0.264604	0.794867	1.25389e-07	1.68127e-07	1.34085	0.106989
M00778	8.7276e-10	5.9092e-08	67.707	0.0611349	2.82311e-08	5.9092e-08	2.09315	0.496668	8.7276e-10	7.29979e-10	0.836403	0.728423	8.7276e-10	5.09896e-08	58.4234	0.598103	5.09896e-08	1.91592e-07	3.75747	0.164066
M00638	9.06164e-07	0	0	8.95487e-27	2.5816e-08	0	0	1.50723e-06	9.06164e-07	0	0	4.11312e-17	9.06164e-07	0	0	1.19437e-13	0	1.72049e-09	Inf	0.452665
M00328	7.86735e-07	8.83064e-09	0.0112244	1.74742e-22	1.87621e-07	8.83064e-09	0.0470664	2.14007e-11	7.86735e-07	1.17121e-07	0.14887	9.43059e-16	7.86735e-07	3.28407e-09	0.00417431	8.81014e-15	3.28407e-09	1.76805e-07	53.8372	0.00213488
M00667	1.06412e-07	3.11878e-08	0.293084	6.793e-05	1.049e-07	3.11878e-08	0.297309	2.68786e-08	1.06412e-07	2.42987e-07	2.28345	0.559429	1.06412e-07	2.92587e-08	0.274956	0.0830307	2.92587e-08	3.35055e-07	11.4515	0.00173767
M00315	3.39098e-07	2.81619e-07	0.830496	0.141683	6.12392e-07	2.81619e-07	0.459868	3.15215e-06	3.39098e-07	4.87799e-07	1.43852	0.652573	3.39098e-07	1.18834e-07	0.350443	0.00344413	1.18834e-07	8.16907e-07	6.87433	1.2716e-10
M00290	2.17555e-08	9.63721e-09	0.442979	0.315335	5.22816e-08	9.63721e-09	0.184333	0.00495919	2.17555e-08	1.73949e-07	7.99565	0.246688	2.17555e-08	5.58969e-08	2.56933	0.824507	5.58969e-08	2.61868e-08	0.468485	0.98798
M00072	3.40196e-07	4.28995e-07	1.26102	0.397552	5.54949e-07	4.28995e-07	0.773035	0.860263	3.40196e-07	4.84101e-07	1.42301	0.582362	3.40196e-07	4.37012e-07	1.28459	0.980592	4.37012e-07	2.57648e-07	0.589567	0.0150796
M00158	1.47395e-07	2.34707e-08	0.159237	3.53042e-10	7.11466e-08	2.34707e-08	0.329891	0.0369211	1.47395e-07	6.59771e-08	0.447623	0.000695393	1.47395e-07	2.77305e-08	0.188138	0.000229386	2.77305e-08	2.96046e-07	10.6758	3.34715e-10
M00423	4.836e-07	0	0	3.07652e-21	1.07583e-08	0	0	3.47321e-05	4.836e-07	0	0	1.385e-13	4.836e-07	0	0	3.08886e-11	0	4.17649e-09	Inf	0.452665
M00511	7.52241e-08	1.87185e-08	0.248837	0.0159607	7.05072e-08	1.87185e-08	0.265484	8.35644e-10	7.52241e-08	2.30418e-07	3.06308	0.0063793	7.52241e-08	1.75633e-08	0.23348	0.431959	1.75633e-08	3.4526e-08	1.9658	0.515293
M00534	4.67946e-07	0	0	2.59195e-25	1.11568e-08	0	0	0.000314207	4.67946e-07	0	0	2.51504e-16	4.67946e-07	0	0	5.00732e-13	0	3.0353e-10	Inf	0.452665
M00480	2.04736e-07	4.14771e-07	2.02588	3.29543e-05	1.05093e-07	4.14771e-07	3.94671	7.71611e-14	2.04736e-07	2.444e-07	1.19373	0.245017	2.04736e-07	1.53356e-07	0.749043	0.800547	1.53356e-07	1.69269e-07	1.10376	0.994167
M00512	2.20516e-09	2.70283e-09	1.22568	0.191767	9.47114e-09	2.70283e-09	0.285376	0.551155	2.20516e-09	3.82803e-09	1.73594	0.247193	2.20516e-09	4.2394e-08	19.2249	0.962519	4.2394e-08	1.30625e-08	0.308122	0.23137
M00835	2.33525e-07	2.53984e-07	1.08761	0.432805	2.63471e-07	2.53984e-07	0.963996	0.165574	2.33525e-07	3.60212e-07	1.5425	0.273021	2.33525e-07	3.48204e-07	1.49108	0.53226	3.48204e-07	1.30163e-07	0.373813	0.000111808
M00595	1.30024e-07	1.72699e-07	1.32822	0.59548	1.86165e-07	1.72699e-07	0.927669	0.389616	1.30024e-07	2.1962e-07	1.68908	0.372727	1.30024e-07	1.78498e-07	1.37281	0.479948	1.78498e-07	1.05489e-07	0.590981	0.00695576
M00498	1.34769e-07	1.44701e-07	1.0737	0.760809	1.63121e-07	1.44701e-07	0.887076	0.250822	1.34769e-07	1.79317e-07	1.33055	0.477726	1.34769e-07	1.85123e-07	1.37364	0.451142	1.85123e-07	7.54558e-08	0.407598	0.000509549

## Sheet: TableS6
Supplementary table 6. Differential analysis of KO genes
	mean_Han1k_KP	mean_Tibetan4k_NP	Han1k_KP_vs_Tibetan4k_NP(FC)	Han1k_KP_vs_Tibetan4k_NP(q value)	mean_Han1k_HP	mean_Tibetan4k_NP	Han1k_HP_vs_Tibetan4k_NP(FC)	Han1k_HP_vs_Tibetan4k_NP(q value)	mean_Han1k_KP	mean_Han4k_1w	Han1k_KP_vs_Han4k_1w(FC)	Han1k_KP_vs_Han4k_1w(q value)	mean_Han1k_KP	mean_Han4k_6m	Han1k_KP_vs_Han4k_6m(FC)	Han1k_KP_vs_Han4k_6m(q value)	mean_Han4k_6m	mean_Han4k_d3m	Han4k_6m_vs_Han4k_d3m(FC)	Han4k_6m_vs_Han4k_d3m(q value)
K21572	0.00148538	0.00315006	2.12071	4.13319e-09	0.00186054	0.00315006	1.69309	3.06809e-13	0.00148538	0.00162756	1.09572	0.796327	0.00148538	0.00390144	2.62657	2.29184e-09	0.00390144	0.00105007	0.269148	2.2072e-14
K03169	0.0012155	0.00106819	0.878806	0.0163953	0.0011532	0.00106819	0.926282	0.000476401	0.0012155	0.00125086	1.02909	0.544864	0.0012155	0.00112746	0.927572	0.5665	0.00112746	0.0011791	1.0458	0.81369
K05349	0.00107754	0.00122821	1.13983	0.0301536	0.00122782	0.00122821	1.00032	0.864407	0.00107754	0.00126855	1.17726	0.0550224	0.00107754	0.00140321	1.30223	0.000248971	0.00140321	0.00124598	0.887954	0.00406353
K07133	0.00108968	0.00290715	2.66788	3.87208e-16	0.0014215	0.00290715	2.04512	1.2864e-21	0.00108968	0.00121486	1.11487	0.0029372	0.00108968	0.00193302	1.77393	6.37194e-06	0.00193302	0.001148	0.593886	0.000114262
K03088	0.00223834	0.00269628	1.20459	0.000137559	0.00250271	0.00269628	1.07735	1.83958e-05	0.00223834	0.00256468	1.1458	0.0822275	0.00223834	0.00291921	1.30419	3.06717e-05	0.00291921	0.00214885	0.736105	1.85092e-10
K07497	0.000870609	0.000236902	0.272111	2.78834e-14	0.000570947	0.000236902	0.414929	5.09712e-22	0.000870609	0.000515759	0.592412	0.058515	0.000870609	0.000456605	0.524466	0.000717683	0.000456605	0.000864105	1.89246	7.47275e-05
K07263	7.56189e-05	0.00019542	2.58428	3.09512e-10	8.08079e-05	0.00019542	2.41833	6.68207e-19	7.56189e-05	6.90885e-05	0.913641	0.884598	7.56189e-05	0.000149158	1.9725	7.31048e-06	0.000149158	0.000111538	0.747784	2.00166e-09
K07491	0.000600013	0.000310465	0.517431	2.15861e-05	0.000484092	0.000310465	0.641335	1.68943e-11	0.000600013	0.000442888	0.738131	0.818476	0.000600013	0.000451368	0.752264	0.269352	0.000451368	0.000560175	1.24106	0.00501863
K18698	1.40393e-05	8.45527e-07	0.0602257	4.72066e-13	4.14997e-06	8.45527e-07	0.203743	6.62165e-10	1.40393e-05	4.02165e-06	0.286457	1.65352e-07	1.40393e-05	9.66556e-07	0.0688465	2.10636e-10	9.66556e-07	5.74245e-06	5.94114	0.000329725
K06147	0.00181432	0.00164728	0.907935	0.0334657	0.00208974	0.00164728	0.788269	5.81899e-09	0.00181432	0.00211335	1.16482	0.00744651	0.00181432	0.00150917	0.831814	0.00874011	0.00150917	0.00214089	1.41858	8.03869e-09
K18220	0.000363386	0.000545114	1.5001	1.23456e-06	0.000406335	0.000545114	1.34154	5.22574e-09	0.000363386	0.000374857	1.03157	0.664251	0.000363386	0.000601151	1.6543	0.000248971	0.000601151	0.000347238	0.577622	8.12737e-07
K00558	0.000740704	0.000661198	0.892661	0.271923	0.000653813	0.000661198	1.01129	0.815012	0.000740704	0.00075208	1.01536	0.680592	0.000740704	0.000613106	0.827735	0.0547193	0.000613106	0.000764031	1.24616	0.00444511
K07480	0.000302064	1.20049e-05	0.0397429	1.37514e-16	0.00015761	1.20049e-05	0.0761684	2.01137e-22	0.000302064	9.76947e-05	0.323424	8.37363e-07	0.000302064	3.25444e-05	0.10774	9.85752e-09	3.25444e-05	0.000214089	6.57837	0.000180168
K01520	0.00035279	0.000319959	0.906937	0.0117398	0.000329674	0.000319959	0.970531	0.358529	0.00035279	0.000362192	1.02665	0.846404	0.00035279	0.000295794	0.83844	5.97139e-05	0.000295794	0.000435998	1.47399	7.56828e-07
K07481	0.000211989	2.34492e-05	0.110615	4.54806e-13	9.68554e-05	2.34492e-05	0.242106	2.28955e-10	0.000211989	7.41903e-05	0.349972	1.8268e-05	0.000211989	3.96892e-05	0.187223	9.45579e-08	3.96892e-05	0.000128536	3.23856	0.00367259
K02003	0.00167473	0.00153533	0.916764	0.00743572	0.0018625	0.00153533	0.824339	1.65641e-09	0.00167473	0.00182171	1.08777	0.0516432	0.00167473	0.00147118	0.878459	0.00642091	0.00147118	0.0018168	1.23493	3.28689e-06
K01990	0.00150762	0.00132216	0.87698	0.00223436	0.00163679	0.00132216	0.807776	1.51743e-09	0.00150762	0.00159377	1.05714	0.485854	0.00150762	0.00134877	0.894636	0.0726327	0.00134877	0.00174226	1.29174	6.292e-05
K07483	0.000792868	0.000266314	0.335887	1.69354e-11	0.000536649	0.000266314	0.496253	1.03932e-19	0.000792868	0.00046306	0.584031	0.0117543	0.000792868	0.000454329	0.573019	0.00143258	0.000454329	0.000589566	1.29766	0.0261325
K02004	0.00163755	0.00152312	0.93012	0.0170794	0.0018935	0.00152312	0.804393	2.52819e-16	0.00163755	0.00176843	1.07992	0.0759661	0.00163755	0.00175347	1.07079	0.15134	0.00175347	0.00181058	1.03257	0.439621
K07171	0.000442064	0.000298948	0.676255	5.22024e-07	0.000417399	0.000298948	0.716216	6.45499e-10	0.000442064	0.000480081	1.086	0.639027	0.000442064	0.000331861	0.750709	0.000661118	0.000331861	0.000447152	1.34741	0.000568516
K17680	2.51531e-05	1.74567e-05	0.694017	0.0586236	2.39712e-05	1.74567e-05	0.728237	0.000563376	2.51531e-05	5.93077e-05	2.35787	0.843467	2.51531e-05	4.57229e-05	1.81778	0.00127224	4.57229e-05	1.31133e-05	0.2868	7.30251e-09
K07484	0.000555159	0.00037808	0.68103	0.133932	0.000400396	0.00037808	0.944266	0.757143	0.000555159	0.000328113	0.591026	0.00695227	0.000555159	0.000406588	0.732381	0.613524	0.000406588	0.000322989	0.794389	0.000352703
K02621	9.01068e-05	0.000169364	1.87959	3.31826e-09	9.5178e-05	0.000169364	1.77944	7.35303e-16	9.01068e-05	7.5608e-05	0.839094	0.351369	9.01068e-05	0.000163103	1.81011	2.27899e-06	0.000163103	0.000107325	0.658018	7.99162e-10
K01185	0.000210852	0.000217808	1.03299	0.0265151	0.000112229	0.000217808	1.94074	1.88547e-13	0.000210852	0.00017491	0.829539	0.290406	0.000210852	0.000166392	0.789141	0.362485	0.000166392	0.000160039	0.961815	1.7013e-06
K03205	0.00121706	0.000866254	0.711761	4.34407e-05	0.00121096	0.000866254	0.715343	1.34279e-08	0.00121706	0.00140037	1.15062	0.142773	0.00121706	0.000841182	0.69116	0.000248971	0.000841182	0.00137758	1.63767	4.58661e-08
K06921	0.000313987	0.000823404	2.62241	5.94169e-11	0.000359521	0.000823404	2.29028	2.6625e-17	0.000313987	0.000314554	1.00181	0.132179	0.000313987	0.000541564	1.7248	0.012097	0.000541564	0.000274891	0.507587	0.00869133
K02030	0.000543746	0.000406045	0.746755	1.62533e-05	0.000562828	0.000406045	0.721436	1.82235e-10	0.000543746	0.000563664	1.03663	0.835172	0.000543746	0.000379602	0.698125	1.0632e-05	0.000379602	0.000649299	1.71047	4.0412e-10
K03294	9.78635e-05	6.75336e-05	0.690079	0.0434422	0.000106121	6.75336e-05	0.636384	5.11952e-07	9.78635e-05	6.527e-05	0.66695	0.211692	9.78635e-05	0.00011525	1.17766	0.00297817	0.00011525	8.03837e-05	0.697475	6.07997e-05
K01190	0.000989663	0.00128656	1.3	1.02838e-07	0.00112263	0.00128656	1.14602	6.34402e-08	0.000989663	0.00112625	1.13801	0.0181496	0.000989663	0.00142465	1.43954	1.42062e-08	0.00142465	0.00101792	0.714506	1.13627e-10
K03524	0.000330967	0.000298235	0.901103	0.00568928	0.00035648	0.000298235	0.836611	1.23088e-07	0.000330967	0.000361445	1.09209	0.0505639	0.000330967	0.000284836	0.860618	0.00203782	0.000284836	0.000382131	1.34158	1.03707e-10
K21313	1.5908e-08	7.62388e-10	0.0479249	0.000560503	1.46121e-07	7.62388e-10	0.00521751	0.0381151	1.5908e-08	2.84261e-05	1786.91	0.0190306	1.5908e-08	8.67474e-07	54.5307	0.114733	8.67474e-07	5.4336e-08	0.062637	0.992785
K01992	0.000964698	0.000832254	0.86271	9.73417e-05	0.00102316	0.000832254	0.813417	1.3791e-15	0.000964698	0.00101294	1.05001	0.461649	0.000964698	0.000935024	0.96924	0.684114	0.000935024	0.00107974	1.15478	0.00584506
K07007	0.000350891	0.00029024	0.827151	0.000702067	0.000353493	0.00029024	0.821062	1.59434e-05	0.000350891	0.000365734	1.0423	0.385756	0.000350891	0.000266769	0.760263	1.88176e-05	0.000266769	0.000393549	1.47524	2.70207e-10
K07172	3.51856e-05	1.33492e-05	0.379394	1.13408e-08	3.52221e-05	1.33492e-05	0.379001	3.25714e-10	3.51856e-05	4.56488e-05	1.29737	0.343894	3.51856e-05	4.28848e-05	1.21882	0.380278	4.28848e-05	2.97412e-05	0.693514	0.0795962
K03293	7.73226e-05	1.87336e-05	0.242279	2.93966e-11	8.29401e-05	1.87336e-05	0.225869	1.12979e-19	7.73226e-05	3.49794e-05	0.452383	8.36699e-05	7.73226e-05	2.91999e-05	0.377637	3.84369e-05	2.91999e-05	6.77211e-05	2.31923	0.000218882
K02035	0.000300659	0.000164281	0.546405	1.51759e-10	0.000307794	0.000164281	0.533737	2.18291e-20	0.000300659	0.000296951	0.987667	0.929698	0.000300659	0.000207393	0.689796	0.000152794	0.000207393	0.000288433	1.39076	7.04013e-06
K15580	0.000269643	0.000167818	0.62237	1.11504e-08	0.000314585	0.000167818	0.533458	2.17233e-18	0.000269643	0.000297861	1.10465	0.798439	0.000269643	0.000180623	0.669858	1.27871e-05	0.000180623	0.000356958	1.97626	2.23618e-09
K06382	0.000167278	0.000112395	0.671902	3.82804e-06	0.000180003	0.000112395	0.624406	6.60896e-11	0.000167278	0.000192707	1.15201	0.121989	0.000167278	0.00012781	0.764058	0.00664788	0.00012781	0.000192273	1.50436	6.59239e-06
K19300	6.88182e-08	3.0559e-09	0.0444054	0.815278	9.64599e-07	3.0559e-09	0.00316805	7.04516e-11	6.88182e-08	2.90046e-08	0.421468	0.206863	6.88182e-08	3.48464e-09	0.0506355	0.847596	3.48464e-09	1.33297e-08	3.82527	0.407416
K03406	0.000317622	0.000324664	1.02217	0.340603	0.00044467	0.000324664	0.730124	0.0210828	0.000317622	0.000446956	1.40719	0.0257943	0.000317622	0.000496368	1.56276	0.0690536	0.000496368	0.000362547	0.730399	0.0492246
K01104	0.000505508	0.000403481	0.798169	8.29699e-08	0.000533752	0.000403481	0.755933	7.14048e-16	0.000505508	0.000528944	1.04636	0.481634	0.000505508	0.000452626	0.895388	0.0187855	0.000452626	0.000553526	1.22292	1.12947e-05
K01624	0.000416999	0.000336839	0.807768	0.000362122	0.000391156	0.000336839	0.861135	1.41927e-08	0.000416999	0.000370781	0.889165	0.779537	0.000416999	0.000401505	0.962845	0.905535	0.000401505	0.000417526	1.0399	0.143831
K07258	0.000723724	0.000515756	0.712641	1.12729e-06	0.000740925	0.000515756	0.696097	4.93842e-12	0.000723724	0.00073252	1.01215	0.927797	0.000723724	0.000511325	0.706519	4.35332e-05	0.000511325	0.00077718	1.51993	6.69483e-09
K03497	0.00118449	0.000884989	0.747147	1.05944e-06	0.00118829	0.000884989	0.74476	1.95593e-13	0.00118449	0.0012431	1.04948	0.636601	0.00118449	0.000924966	0.780897	0.000174972	0.000924966	0.00129127	1.39602	2.37265e-09
K00266	0.000536204	0.000587429	1.09553	0.0227366	0.00055221	0.000587429	1.06378	6.4136e-05	0.000536204	0.000545052	1.0165	0.792778	0.000536204	0.00058791	1.09643	0.0850577	0.00058791	0.000552498	0.939766	0.187518
K01537	0.000232626	0.000352283	1.51438	2.71303e-10	0.000247221	0.000352283	1.42497	2.75727e-21	0.000232626	0.000234017	1.00598	0.938481	0.000232626	0.000302829	1.30178	6.26632e-05	0.000302829	0.000231897	0.765768	4.53858e-07
K05573	7.3625e-07	1.9779e-07	0.268645	1.71896e-06	4.28795e-07	1.9779e-07	0.461268	4.82172e-05	7.3625e-07	2.78386e-07	0.378113	0.171326	7.3625e-07	1.47501e-07	0.200341	0.00951161	1.47501e-07	1.0552e-06	7.15383	6.66765e-09
K02529	0.00087655	0.000755206	0.861567	0.000349973	0.000989175	0.000755206	0.763471	2.43027e-17	0.00087655	0.000892671	1.01839	0.379188	0.00087655	0.000830226	0.947152	0.157522	0.000830226	0.000933041	1.12384	0.00103037
K01223	0.000288626	0.000158759	0.550052	9.95387e-08	0.000306401	0.000158759	0.518142	4.27305e-20	0.000288626	0.000296634	1.02775	0.998359	0.000288626	0.000138126	0.478565	1.94024e-07	0.000138126	0.000344716	2.49566	1.18912e-12
K00244	0.000127712	6.55921e-05	0.513594	2.71173e-09	0.000118198	6.55921e-05	0.554932	3.85469e-13	0.000127712	0.000120884	0.946533	0.843467	0.000127712	8.57464e-05	0.671404	0.000594611	8.57464e-05	0.000113436	1.32293	0.0329612
K01752	0.000434139	0.000329028	0.757887	1.13408e-08	0.000418205	0.000329028	0.786763	5.66696e-11	0.000434139	0.000442182	1.01853	0.691321	0.000434139	0.000360376	0.830093	0.00049237	0.000360376	0.000443122	1.22961	3.41637e-05
K00016	0.000232947	0.000157624	0.676649	7.48713e-06	0.000228229	0.000157624	0.690637	2.28955e-10	0.000232947	0.000206108	0.884785	0.736544	0.000232947	0.000188398	0.80876	0.0506131	0.000188398	0.00023753	1.26079	0.00379418
K06959	0.000268307	0.0003104	1.15688	7.80361e-06	0.000264754	0.0003104	1.17241	2.88652e-14	0.000268307	0.00025352	0.944888	0.434272	0.000268307	0.000292305	1.08944	0.073546	0.000292305	0.000301893	1.0328	0.598718
K16786	0.000500875	0.000370763	0.740229	6.38049e-05	0.000516259	0.000370763	0.718172	4.4358e-09	0.000500875	0.000533921	1.06598	0.339367	0.000500875	0.000342807	0.684416	5.87278e-06	0.000342807	0.00055318	1.61368	1.15811e-10
K01494	7.24496e-05	9.8385e-06	0.135798	4.65027e-13	2.57882e-05	9.8385e-06	0.381511	6.58771e-23	7.24496e-05	2.90418e-05	0.400855	0.0185578	7.24496e-05	9.18886e-06	0.126831	4.41278e-08	9.18886e-06	2.49773e-05	2.71821	3.09086e-05
K11754	0.000321427	0.0003325	1.03445	0.330413	0.000356506	0.0003325	0.932662	0.0322811	0.000321427	0.000337106	1.04878	0.294583	0.000321427	0.000298979	0.93016	0.0690536	0.000298979	0.000351145	1.17448	1.09486e-05
K01872	0.000475337	0.000460402	0.968578	0.165056	0.000491435	0.000460402	0.936851	0.0129346	0.000475337	0.000496306	1.04411	0.381333	0.000475337	0.000433936	0.912902	0.00901996	0.000433936	0.000509302	1.17368	1.59715e-06
K08659	9.17627e-05	6.39052e-05	0.696418	0.000119966	0.000128028	6.39052e-05	0.499152	1.81164e-15	9.17627e-05	0.000111297	1.21287	0.0318845	9.17627e-05	6.71998e-05	0.732322	0.00845235	6.71998e-05	0.000117584	1.74977	9.35923e-07
K02564	0.00027988	0.000371848	1.3286	1.97656e-09	0.000306528	0.000371848	1.21309	3.8545e-12	0.00027988	0.000291301	1.04081	0.471652	0.00027988	0.000389467	1.39155	5.26104e-06	0.000389467	0.00028339	0.727636	2.74529e-07
K02886	0.000327002	0.000352274	1.07728	0.00157717	0.000322676	0.000352274	1.09173	3.00225e-07	0.000327002	0.000316531	0.967977	0.67833	0.000327002	0.000308713	0.94407	0.141791	0.000308713	0.000338163	1.0954	0.00190409
K02013	0.000448862	0.000365959	0.815303	0.00271573	0.000406465	0.000365959	0.900346	2.01687e-07	0.000448862	0.000396287	0.882871	0.544864	0.000448862	0.000421022	0.937977	0.410391	0.000421022	0.000400571	0.951424	0.150577
K03773	0.00012122	0.000305721	2.52204	7.20659e-10	0.00012645	0.000305721	2.41773	4.60157e-19	0.00012122	9.79275e-05	0.80785	0.422067	0.00012122	0.000267013	2.20272	1.25447e-06	0.000267013	0.000112405	0.420973	3.98756e-11
K00384	0.000421204	0.00037249	0.884344	0.00149927	0.000443017	0.00037249	0.840802	2.19228e-07	0.000421204	0.000446963	1.06116	0.18015	0.000421204	0.000350032	0.831026	0.000243806	0.000350032	0.000470412	1.34391	2.04573e-09
K01091	0.000649959	0.00057314	0.881809	0.00396351	0.000597111	0.00057314	0.959856	0.0260323	0.000649959	0.000626961	0.964616	0.885894	0.000649959	0.00061906	0.95246	0.574046	0.00061906	0.000623368	1.00696	0.731016
K00058	0.000383976	0.000311477	0.811189	0.00128773	0.000340868	0.000311477	0.913776	0.00112224	0.000383976	0.00035673	0.92904	0.806931	0.000383976	0.000348061	0.906464	0.149648	0.000348061	0.000350925	1.00823	0.0872001
K02761	8.96121e-05	3.52349e-05	0.393194	5.72104e-10	9.12889e-05	3.52349e-05	0.385972	1.02747e-22	8.96121e-05	8.86165e-05	0.98889	0.547272	8.96121e-05	3.86398e-05	0.43119	2.40946e-06	3.86398e-05	9.39971e-05	2.43265	1.26209e-10
K00790	0.000415579	0.000399576	0.961494	0.306607	0.000409109	0.000399576	0.976699	0.478953	0.000415579	0.00041831	1.00657	0.686243	0.000415579	0.000357237	0.859613	0.00140568	0.000357237	0.000445674	1.24756	2.33506e-08
K07467	0.000276521	0.00010612	0.383767	7.80886e-11	0.000275552	0.00010612	0.385117	3.25373e-23	0.000276521	0.000278168	1.00596	0.812042	0.000276521	0.000180203	0.651679	0.00143258	0.000180203	0.000308275	1.71071	1.89617e-05
K01126	0.00023855	0.000246635	1.03389	0.706239	0.00025959	0.000246635	0.950096	0.431232	0.00023855	0.000228827	0.959244	0.767937	0.00023855	0.000300041	1.25777	0.000633261	0.000300041	0.000204645	0.682059	1.59422e-08
K19545	0.000147641	0.000102553	0.694614	0.0229032	0.000151637	0.000102553	0.676307	2.47648e-12	0.000147641	0.000126263	0.855207	0.843467	0.000147641	0.000152185	1.03078	0.323227	0.000152185	0.000129682	0.852135	0.15355
K02029	0.000556353	0.000457416	0.822168	0.000391784	0.00054791	0.000457416	0.834838	4.36031e-06	0.000556353	0.000567455	1.01996	0.878002	0.000556353	0.000402323	0.723143	3.99622e-06	0.000402323	0.000611544	1.52003	1.4752e-10
K19158	0.0001684	0.000137971	0.819307	0.150402	0.000152999	0.000137971	0.901776	0.00705297	0.0001684	0.000155895	0.925745	0.885894	0.0001684	0.000296484	1.7606	0.0149172	0.000296484	0.000117133	0.395074	4.46678e-07
K00375	0.000202331	0.000164726	0.814142	0.00101445	0.000214646	0.000164726	0.767431	5.02406e-07	0.000202331	0.000223194	1.10311	0.0715848	0.000202331	0.000143073	0.707121	0.000133287	0.000143073	0.000229102	1.6013	7.92328e-09
K06180	0.000651215	0.000699201	1.07369	0.00174285	0.000675513	0.000699201	1.03507	0.00339605	0.000651215	0.000655349	1.00635	0.42628	0.000651215	0.00066589	1.02253	0.229873	0.00066589	0.000672643	1.01014	0.552602
K07456	0.000285582	0.000327969	1.14843	0.000117048	0.000307623	0.000327969	1.06614	3.54048e-07	0.000285582	0.000310162	1.08607	0.135541	0.000285582	0.00033206	1.16275	0.000959216	0.00033206	0.000301167	0.906965	0.00825547
K02016	0.000539109	0.000379003	0.703017	1.09046e-10	0.000464148	0.000379003	0.816555	4.47605e-14	0.000539109	0.000486028	0.90154	0.459134	0.000539109	0.000467873	0.867864	0.104426	0.000467873	0.000480508	1.027	0.674197
K00925	0.000278744	0.000311519	1.11758	0.000353662	0.000292105	0.000311519	1.06646	2.16463e-06	0.000278744	0.000277944	0.997128	0.977046	0.000278744	0.000265481	0.952418	0.281394	0.000265481	0.000297592	1.12095	0.00379418
K03565	0.000246895	0.000246417	0.998062	0.923038	0.000250565	0.000246417	0.983445	0.0289848	0.000246895	0.000244453	0.99011	0.715935	0.000246895	0.000249547	1.01074	0.864401	0.000249547	0.000255141	1.02242	0.454171
K03091	0.000784256	0.00064479	0.822168	0.00743572	0.000795087	0.00064479	0.810968	2.39889e-05	0.000784256	0.000848161	1.08149	0.245336	0.000784256	0.000572202	0.729611	0.00140568	0.000572202	0.000862959	1.50814	3.50863e-07
K07260	0.000180482	0.000138034	0.764804	0.00196764	0.000208861	0.000138034	0.660887	3.21185e-09	0.000180482	0.000215573	1.19443	0.0873428	0.000180482	0.000121981	0.675864	0.000547571	0.000121981	0.000204166	1.67375	3.1958e-07
K10117	0.000407013	0.000297526	0.731	5.07119e-05	0.000545622	0.000297526	0.545297	5.59261e-17	0.000407013	0.000459133	1.12806	0.0648393	0.000407013	0.000310234	0.762223	0.00420519	0.000310234	0.000541868	1.74664	3.3292e-09
K12373	0.000255334	0.000459207	1.79846	6.75826e-08	0.000294956	0.000459207	1.55687	5.3401e-13	0.000255334	0.000274887	1.07658	0.859388	0.000255334	0.000527871	2.06738	1.717e-06	0.000527871	0.0001977	0.374523	1.80304e-11
K06410	0.00011943	7.70811e-05	0.645406	6.05923e-05	0.000117804	7.70811e-05	0.654317	1.23088e-07	0.00011943	0.000135096	1.13117	0.210177	0.00011943	8.34385e-05	0.698637	0.00676723	8.34385e-05	0.000139785	1.6753	6.52631e-07
K03310	0.00063947	0.000602385	0.942007	0.126379	0.000660385	0.000602385	0.912173	5.64853e-06	0.00063947	0.00067847	1.06099	0.311036	0.00063947	0.000620678	0.970614	0.635553	0.000620678	0.000682626	1.09981	0.00490661
K03466	0.000340501	0.000351333	1.03181	0.330413	0.000360335	0.000351333	0.975016	0.645835	0.000340501	0.000345679	1.01521	0.567261	0.000340501	0.000295022	0.866436	0.00502777	0.000295022	0.000369552	1.25262	3.50863e-07
K02028	0.000502332	0.000424151	0.844365	0.00044317	0.000505084	0.000424151	0.839763	2.36727e-06	0.000502332	0.0005322	1.05946	0.41444	0.000502332	0.000380512	0.757491	2.77812e-06	0.000380512	0.000556808	1.46331	5.40202e-10
K09022	0.000234623	0.000239939	1.02266	0.562402	0.000219308	0.000239939	1.09407	0.0269115	0.000234623	0.000217085	0.925249	0.0805364	0.000234623	0.000231466	0.986544	0.635553	0.000231466	0.000227486	0.982807	0.767289
K03496	0.000893693	0.000766516	0.857695	5.20185e-05	0.000929112	0.000766516	0.824998	3.682e-11	0.000893693	0.000931952	1.04281	0.569893	0.000893693	0.00081978	0.917295	0.0233029	0.00081978	0.000922672	1.12551	0.00320661
K21449	8.09879e-05	2.64768e-05	0.326923	3.52409e-05	4.90573e-05	2.64768e-05	0.539712	1.50661e-10	8.09879e-05	7.36728e-05	0.909677	0.355923	8.09879e-05	3.23819e-05	0.399836	0.0782952	3.23819e-05	5.74465e-05	1.77403	0.186308
K07347	0.000150312	9.51847e-06	0.0633248	7.88725e-18	8.75286e-05	9.51847e-06	0.108747	8.81587e-24	0.000150312	8.37861e-05	0.557415	6.21225e-07	0.000150312	1.37282e-05	0.0913317	5.72881e-11	1.37282e-05	0.000123074	8.96506	0.000135647
K03111	0.000515508	0.000498146	0.966321	0.916243	0.00048565	0.000498146	1.02573	0.124385	0.000515508	0.000454252	0.881173	0.0484628	0.000515508	0.000448771	0.870542	0.0407997	0.000448771	0.000514569	1.14662	0.0564445
K03305	0.000144552	0.00011821	0.817768	0.620132	0.000116392	0.00011821	1.01562	0.00586563	0.000144552	0.000117119	0.810221	0.0478986	0.000144552	0.000145644	1.00756	0.122761	0.000145644	0.000113856	0.781739	2.7899e-05
K03655	0.000578301	0.000822586	1.42242	5.81703e-16	0.000681012	0.000822586	1.20789	1.9338e-14	0.000578301	0.00062283	1.077	0.0998211	0.000578301	0.000741188	1.28166	1.81822e-06	0.000741188	0.000630938	0.851252	0.00109721
K00705	0.000439818	0.000416212	0.946328	0.156075	0.000482263	0.000416212	0.86304	2.1526e-06	0.000439818	0.000470573	1.06993	0.221608	0.000439818	0.000406988	0.925356	0.163809	0.000406988	0.00049596	1.21861	3.40675e-06
K06142	0.000201276	0.000414782	2.06076	2.56259e-09	0.000200163	0.000414782	2.07222	8.04309e-18	0.000201276	0.000169847	0.843849	0.424111	0.000201276	0.00039838	1.97927	6.54738e-07	0.00039838	0.000145377	0.364921	4.15856e-13
K03217	0.000315029	0.000293149	0.930548	0.0243863	0.000315654	0.000293149	0.928703	0.000373349	0.000315029	0.000300897	0.955142	0.47343	0.000315029	0.000306827	0.973963	0.773887	0.000306827	0.000336868	1.09791	0.0112324
K06889	0.000442139	0.000366785	0.82957	1.32717e-06	0.000411197	0.000366785	0.891993	0.00055847	0.000442139	0.000447409	1.01192	0.959987	0.000442139	0.000445726	1.00811	0.916617	0.000445726	0.000409343	0.918372	0.0505349
K07088	0.000440364	0.000324276	0.736384	2.94735e-06	0.000417977	0.000324276	0.775825	1.01746e-12	0.000440364	0.000421208	0.956501	0.967056	0.000440364	0.000376882	0.855842	0.055457	0.000376882	0.000453999	1.20462	0.000386384
K00845	0.000382766	0.000406142	1.06107	0.273136	0.000410252	0.000406142	0.989981	0.914656	0.000382766	0.000428804	1.12028	0.0243324	0.000382766	0.000423032	1.1052	0.043088	0.000423032	0.00042012	0.993115	0.839612
K00615	0.000775327	0.000633603	0.817207	1.47366e-06	0.000734824	0.000633603	0.862252	3.32121e-08	0.000775327	0.000760971	0.981484	0.574443	0.000775327	0.000603657	0.778583	3.09669e-08	0.000603657	0.000799462	1.32437	3.10348e-11
K02341	0.000229172	0.000237602	1.03678	0.136202	0.000259799	0.000237602	0.914561	0.00992712	0.000229172	0.00023434	1.02255	0.58195	0.000229172	0.000247172	1.07854	0.0278458	0.000247172	0.000246556	0.997507	0.703341
K01783	0.000324259	0.000278288	0.858229	0.00626731	0.000304675	0.000278288	0.913394	0.0012752	0.000324259	0.000300647	0.927184	0.907494	0.000324259	0.000305506	0.942167	0.29385	0.000305506	0.000323096	1.05758	0.016235
K08303	0.000566733	0.000586542	1.03495	0.0694034	0.00054684	0.000586542	1.0726	1.9876e-08	0.000566733	0.000555003	0.979303	0.58195	0.000566733	0.000554691	0.978753	0.648163	0.000554691	0.000557412	1.00491	0.949191
K00059	0.000523596	0.000535708	1.02313	0.589683	0.000561009	0.000535708	0.954901	0.0781662	0.000523596	0.000546667	1.04406	0.311036	0.000523596	0.000541174	1.03357	0.599309	0.000541174	0.00056085	1.03636	0.25699
K03701	0.000522773	0.000536888	1.027	0.227029	0.000536553	0.000536888	1.00063	0.341804	0.000522773	0.000538179	1.02947	0.484081	0.000522773	0.000522522	0.99952	0.984279	0.000522522	0.000517965	0.99128	0.984763
K06946	5.68887e-05	2.72923e-06	0.0479749	8.09533e-16	1.42127e-05	2.72923e-06	0.192028	1.01623e-14	5.68887e-05	1.40267e-05	0.246564	1.13584e-06	5.68887e-05	4.30614e-06	0.0756941	8.33523e-08	4.30614e-06	2.21535e-05	5.14462	0.181806
K03574	0.000386729	0.000345827	0.894235	0.01835	0.000399307	0.000345827	0.866066	2.47572e-05	0.000386729	0.000386844	1.0003	0.867773	0.000386729	0.000295332	0.763666	0.000208744	0.000295332	0.000460537	1.55939	3.92549e-08
K06012	0.000148372	0.000127554	0.85969	0.041026	0.000163197	0.000127554	0.781595	8.28322e-05	0.000148372	0.000164074	1.10583	0.142773	0.000148372	0.000108665	0.732382	0.00207639	0.000108665	0.000163208	1.50194	6.28109e-06
K07386	6.41191e-05	0.000192684	3.0051	2.92645e-13	9.27778e-05	0.000192684	2.07683	3.64924e-19	6.41191e-05	5.90924e-05	0.921603	0.975109	6.41191e-05	0.000164061	2.55869	8.08656e-08	0.000164061	6.35514e-05	0.387365	1.22504e-09
K07052	0.000293247	0.000314021	1.07084	0.245619	0.000359426	0.000314021	0.873674	4.66308e-05	0.000293247	0.000344173	1.17366	0.0108493	0.000293247	0.000348023	1.18679	0.00539608	0.000348023	0.000370003	1.06315	0.964177
K03650	0.000351359	0.000316733	0.90145	0.00216928	0.000338233	0.000316733	0.936434	0.0856405	0.000351359	0.000341967	0.97327	0.77519	0.000351359	0.000288549	0.821237	1.53294e-06	0.000288549	0.000360643	1.24985	2.34326e-11
K00595	0.0001453	0.000116486	0.801694	0.000740117	0.000186153	0.000116486	0.625754	2.52819e-16	0.0001453	0.000185365	1.27574	0.000134563	0.0001453	0.000135362	0.931606	0.602667	0.000135362	0.000180482	1.33332	0.000344271
K07391	0.000311875	0.000320489	1.02762	0.147988	0.000304994	0.000320489	1.05081	1.74583e-06	0.000311875	0.000295136	0.946328	0.0654262	0.000311875	0.000300207	0.962589	0.162211	0.000300207	0.000300642	1.00145	0.905093
K07154	0.000219854	0.00049263	2.24071	3.05767e-11	0.000265017	0.00049263	1.85886	3.91888e-16	0.000219854	0.000217904	0.991132	0.185792	0.000219854	0.000430986	1.96033	8.57068e-06	0.000430986	0.000176341	0.409156	3.92623e-09
K01000	0.000295778	0.000306698	1.03692	0.218067	0.000305779	0.000306698	1.00301	0.220642	0.000295778	0.000292165	0.987784	0.857788	0.000295778	0.000277352	0.937705	0.0882477	0.000277352	0.000311678	1.12376	0.00183821
K03856	0.00023146	0.000149849	0.647407	1.23456e-06	0.000202257	0.000149849	0.740884	7.7703e-07	0.00023146	0.000228175	0.985809	0.867773	0.00023146	0.000155234	0.670675	0.000127308	0.000155234	0.000224806	1.44817	1.12947e-05
K06131	0.000421237	0.000472088	1.12072	0.00167484	0.000484257	0.000472088	0.97487	0.385172	0.000421237	0.000469121	1.11368	0.0122583	0.000421237	0.00046357	1.1005	0.0290433	0.00046357	0.000469543	1.01289	0.733308
K02015	0.000578576	0.000396906	0.686005	1.37671e-08	0.000495742	0.000396906	0.800629	6.31988e-13	0.000578576	0.000521626	0.901569	0.848915	0.000578576	0.000474806	0.820646	0.0690536	0.000474806	0.000506818	1.06742	0.264363
K21071	0.000414194	0.000312512	0.754506	4.57455e-05	0.000446603	0.000312512	0.699753	1.86578e-12	0.000414194	0.00049025	1.18362	0.00695227	0.000414194	0.000376721	0.909528	0.362485	0.000376721	0.000460879	1.2234	0.00201961
K03797	0.000315739	0.000541805	1.71599	1.5643e-13	0.000355533	0.000541805	1.52392	3.13346e-21	0.000315739	0.000327892	1.03849	0.254128	0.000315739	0.000516946	1.63726	1.287e-09	0.000516946	0.000291904	0.564669	4.21828e-14
K01955	0.000473315	0.000621438	1.31295	5.22664e-09	0.000492524	0.000621438	1.26174	4.17654e-13	0.000473315	0.00047635	1.00641	0.478805	0.000473315	0.000563409	1.19035	0.00589586	0.000563409	0.000457664	0.812312	0.000396246
K03654	0.000397956	0.000627214	1.57609	3.18395e-11	0.000440351	0.000627214	1.42435	3.22653e-15	0.000397956	0.000384853	0.967074	0.917165	0.000397956	0.000637639	1.60228	7.0761e-09	0.000637639	0.000357484	0.560637	5.01347e-13
K06173	0.000362843	0.000333608	0.919427	0.0196977	0.000369244	0.000333608	0.903487	9.20165e-05	0.000362843	0.000373009	1.02802	0.595725	0.000362843	0.000332398	0.916092	0.0822166	0.000332398	0.000379175	1.14073	0.00168994
K16899	0.0002266	0.000147945	0.65289	5.00964e-08	0.000226296	0.000147945	0.653768	3.01152e-12	0.0002266	0.000240426	1.06101	0.304831	0.0002266	0.000169338	0.7473	0.0011742	0.000169338	0.000250127	1.47709	4.88405e-07
K11927	9.45399e-05	5.79247e-05	0.612701	8.28834e-07	0.000105829	5.79247e-05	0.547341	2.20775e-14	9.45399e-05	0.000105765	1.11873	0.4934	9.45399e-05	7.75256e-05	0.82003	0.0370248	7.75256e-05	9.02477e-05	1.1641	0.117374
K16785	0.000435009	0.000310192	0.71307	4.96351e-06	0.000446168	0.000310192	0.695235	7.79782e-11	0.000435009	0.000469033	1.07821	0.216788	0.000435009	0.000303072	0.696703	1.12184e-05	0.000303072	0.000490853	1.61959	4.07638e-11
K17758	0.000293945	0.000274295	0.933151	0.204243	0.000275008	0.000274295	0.997405	0.252405	0.000293945	0.000296419	1.00842	0.747621	0.000293945	0.000276126	0.939382	0.407198	0.000276126	0.000290829	1.05325	0.282275
K07137	0.00043201	0.000426855	0.988065	0.491309	0.000437425	0.000426855	0.975835	0.309255	0.00043201	0.000476209	1.10231	0.0590623	0.00043201	0.000387746	0.897539	0.0229514	0.000387746	0.00046166	1.19062	3.09086e-05
K04075	0.000281853	0.000265632	0.942448	0.00274237	0.000290597	0.000265632	0.91409	3.84968e-06	0.000281853	0.00028242	1.00201	0.98561	0.000281853	0.00026695	0.947124	0.0062029	0.00026695	0.000293118	1.09803	3.05921e-05
K03657	0.000562191	0.000520054	0.925049	0.0193925	0.000629975	0.000520054	0.825516	1.56705e-11	0.000562191	0.000550923	0.979957	0.745143	0.000562191	0.000521034	0.926792	0.0561881	0.000521034	0.000578139	1.1096	0.00681667
K06919	0.000395993	0.000252995	0.638887	1.34713e-06	0.000402895	0.000252995	0.627942	2.40906e-11	0.000395993	0.000491372	1.24086	0.0773022	0.000395993	0.000269957	0.681721	0.000633261	0.000269957	0.000433591	1.60615	1.91837e-05
K02027	0.000319504	0.000234339	0.733446	2.77938e-05	0.000422417	0.000234339	0.554757	9.79624e-19	0.000319504	0.000373025	1.16751	0.00483439	0.000319504	0.000225652	0.706258	6.11587e-05	0.000225652	0.000394514	1.74833	3.17222e-11
K07240	0.000528864	0.000647324	1.22399	1.76321e-06	0.000538464	0.000647324	1.20217	1.30943e-11	0.000528864	0.000562687	1.06395	0.173266	0.000528864	0.000627704	1.18689	0.0059897	0.000627704	0.000538669	0.858156	0.00474866
K00784	0.000250401	0.000288939	1.15391	1.78975e-05	0.000270057	0.000288939	1.06992	1.18176e-06	0.000250401	0.000257415	1.02801	0.521767	0.000250401	0.000309656	1.23664	6.19922e-06	0.000309656	0.000266953	0.862095	5.26407e-05
K18320	3.82944e-05	5.26586e-06	0.13751	9.26197e-15	3.94989e-05	5.26586e-06	0.133317	2.50952e-20	3.82944e-05	2.33002e-05	0.608449	6.53321e-06	3.82944e-05	8.51522e-06	0.222362	2.00042e-07	8.51522e-06	4.29014e-05	5.0382	0.00379418
K06969	0.000375837	0.00037311	0.992745	0.570248	0.000394547	0.00037311	0.945668	0.0453644	0.000375837	0.000403603	1.07388	0.137869	0.000375837	0.000350221	0.931842	0.091487	0.000350221	0.00040501	1.15644	0.000187552
K02057	0.000486588	0.00034869	0.716602	2.70646e-05	0.000430436	0.00034869	0.810086	2.75676e-05	0.000486588	0.000513035	1.05435	0.536256	0.000486588	0.000345127	0.70928	5.71306e-06	0.000345127	0.000472751	1.36979	7.70444e-07
K01736	0.000266573	0.000265149	0.994657	0.489584	0.000272406	0.000265149	0.973357	0.602279	0.000266573	0.000280002	1.05038	0.329754	0.000266573	0.000258237	0.968728	0.149648	0.000258237	0.000282518	1.09403	0.000671727
K00768	0.000200752	0.000125041	0.622867	4.13378e-10	0.000194375	0.000125041	0.6433	1.20426e-17	0.000200752	0.000210012	1.04613	0.506641	0.000200752	0.000169859	0.846113	0.0493474	0.000169859	0.000189158	1.11362	0.0653184
K01448	0.000532418	0.000472636	0.887716	0.000396001	0.000532036	0.000472636	0.888354	2.10073e-10	0.000532418	0.00050725	0.952729	0.431478	0.000532418	0.000527792	0.991311	0.951876	0.000527792	0.000539067	1.02136	0.609781
K03484	0.000152417	9.54703e-05	0.626377	2.01326e-06	0.000189755	9.54703e-05	0.503124	1.97897e-18	0.000152417	0.000154107	1.01109	0.33538	0.000152417	0.000107579	0.70582	0.00887359	0.000107579	0.000206507	1.91959	7.61968e-09
K03686	0.000421	0.000376922	0.895301	0.00310216	0.000452853	0.000376922	0.832326	1.52335e-08	0.000421	0.000439423	1.04376	0.329754	0.000421	0.000368988	0.876457	0.00713477	0.000368988	0.000484887	1.3141	2.37265e-09
K02231	0.000226117	0.000135834	0.600723	2.46224e-10	0.000220856	0.000135834	0.615032	8.12496e-18	0.000226117	0.000243384	1.07636	0.224987	0.000226117	0.000185612	0.820869	0.0156228	0.000185612	0.000223687	1.20513	0.00501863
K01154	0.000356012	0.000501504	1.40867	1.58906e-06	0.000422261	0.000501504	1.18766	0.000100748	0.000356012	0.000396207	1.1129	0.18015	0.000356012	0.00046437	1.30437	0.000594611	0.00046437	0.000410244	0.883443	0.0167025
K01200	0.00024176	0.000247088	1.02204	0.111034	0.000228987	0.000247088	1.07905	0.00183195	0.00024176	0.000233845	0.96726	0.842093	0.00024176	0.000240707	0.995645	0.460633	0.000240707	0.000265525	1.1031	0.337516
K21574	8.22972e-05	0.000266358	3.23653	1.72909e-11	0.000108032	0.000266358	2.46554	1.49688e-17	8.22972e-05	7.02551e-05	0.853675	0.918042	8.22972e-05	0.000286239	3.47811	1.46646e-08	0.000286239	5.72349e-05	0.199955	7.80888e-13
K03588	0.000334282	0.000322348	0.964301	0.152688	0.000354844	0.000322348	0.908422	0.000131844	0.000334282	0.000335912	1.00488	0.898681	0.000334282	0.000306018	0.915449	0.00845235	0.000306018	0.000349061	1.14066	2.8771e-06
K04072	0.000126201	6.41226e-05	0.508099	3.16717e-08	0.000120573	6.41226e-05	0.531815	5.02589e-13	0.000126201	9.34008e-05	0.740095	0.0150998	0.000126201	6.1037e-05	0.483648	6.00304e-07	6.1037e-05	0.000171323	2.80687	1.28871e-11
K09955	0.000195875	0.000286593	1.46314	3.56044e-06	0.000225648	0.000286593	1.27009	2.11513e-06	0.000195875	0.000187056	0.954977	0.98561	0.000195875	0.000421432	2.15154	1.37586e-09	0.000421432	0.000156465	0.37127	1.14038e-14
K02073	0.000238958	0.0001512	0.632746	1.40072e-08	0.000208866	0.0001512	0.723906	4.85449e-10	0.000238958	0.000208756	0.87361	0.219896	0.000238958	0.000149832	0.627023	1.717e-06	0.000149832	0.000224182	1.49622	6.28109e-06
K07056	0.000344139	0.000343785	0.99897	0.674507	0.000363652	0.000343785	0.945366	0.00494201	0.000344139	0.00034247	0.995148	0.770921	0.000344139	0.000374049	1.08691	0.00979959	0.000374049	0.000353934	0.946224	0.0266111
K04487	0.000471551	0.000377754	0.801089	0.00165878	0.000477303	0.000377754	0.791435	1.97817e-06	0.000471551	0.000531175	1.12644	0.118765	0.000471551	0.000339277	0.719491	0.000370695	0.000339277	0.000552073	1.62721	5.77093e-10
K02314	0.000364491	0.000321457	0.881934	0.144703	0.000334699	0.000321457	0.960434	0.116235	0.000364491	0.000319581	0.876788	0.18015	0.000364491	0.000325822	0.893909	0.23404	0.000325822	0.000332974	1.02195	0.487462
K03046	0.000422515	0.000480978	1.13837	3.86825e-07	0.000443096	0.000480978	1.08549	4.09464e-06	0.000422515	0.000407851	0.965293	0.475855	0.000422515	0.000471068	1.11492	0.037514	0.000471068	0.000406785	0.863537	0.000224182
K17319	0.000287216	0.000178355	0.620977	4.53405e-07	0.000346696	0.000178355	0.514441	2.06244e-17	0.000287216	0.000405634	1.4123	0.00136888	0.000287216	0.00023248	0.809426	0.0419364	0.00023248	0.000399367	1.71786	7.29548e-07
K07713	0.000144531	0.00028689	1.98497	1.02301e-08	0.000165126	0.00028689	1.73741	3.31429e-13	0.000144531	0.000136087	0.941576	0.79032	0.000144531	0.000318731	2.20528	5.82222e-07	0.000318731	0.000108573	0.34064	1.29052e-12
K08384	0.000341598	0.000254521	0.745091	5.60596e-05	0.000352613	0.000254521	0.721813	1.89281e-09	0.000341598	0.000379667	1.11144	0.111381	0.000341598	0.000251122	0.735139	0.000471747	0.000251122	0.000381589	1.51954	2.96727e-08
K19005	2.52114e-05	8.74442e-06	0.346843	0.11451	1.95029e-05	8.74442e-06	0.448366	0.0142167	2.52114e-05	1.95858e-05	0.776862	0.173266	2.52114e-05	1.46681e-05	0.581803	0.514052	1.46681e-05	3.41761e-05	2.32996	0.00449468
K08138	4.78341e-05	0.000113703	2.37703	4.15068e-08	5.53039e-05	0.000113703	2.05597	1.56906e-12	4.78341e-05	4.25145e-05	0.88879	0.996309	4.78341e-05	0.000122935	2.57003	1.08387e-06	0.000122935	3.4861e-05	0.283572	1.02585e-11
K07473	0.000333921	0.000253962	0.760545	0.000217485	0.000331072	0.000253962	0.767088	4.40995e-07	0.000333921	0.000342675	1.02622	0.881308	0.000333921	0.000263334	0.788614	0.0131198	0.000263334	0.000362464	1.37644	0.00201961
K02025	0.000447832	0.000336062	0.750419	0.000123029	0.00053476	0.000336062	0.628435	1.41961e-14	0.000447832	0.000561566	1.25396	0.00172091	0.000447832	0.000335297	0.74871	0.00232844	0.000335297	0.000508524	1.51664	5.24397e-07
K01662	0.000366457	0.00052181	1.42393	3.30086e-12	0.000384353	0.00052181	1.35764	1.99526e-22	0.000366457	0.000355668	0.97056	0.941173	0.000366457	0.000440869	1.20306	0.00276595	0.000440869	0.000373226	0.846569	0.00130781
K07238	0.00029931	0.000293636	0.981045	0.724894	0.000289124	0.000293636	1.01561	0.452776	0.00029931	0.000331705	1.10823	0.0648393	0.00029931	0.00021083	0.704387	6.94375e-07	0.00021083	0.000341675	1.62062	8.72966e-13
K03525	0.000285138	0.000221655	0.77736	8.80906e-05	0.000295223	0.000221655	0.750803	2.46917e-09	0.000285138	0.000314476	1.10289	0.135541	0.000285138	0.00023668	0.830054	0.0040646	0.00023668	0.000306665	1.2957	6.38153e-06
K02026	0.000395278	0.000281274	0.711583	1.21751e-05	0.000470278	0.000281274	0.598101	2.01624e-16	0.000395278	0.000503391	1.27351	0.000692346	0.000395278	0.00029834	0.754759	0.00241715	0.00029834	0.000442327	1.48263	9.35923e-07
K16898	0.000203983	0.000143789	0.704909	2.01326e-06	0.000204655	0.000143789	0.702595	1.55501e-11	0.000203983	0.00021048	1.03185	0.450144	0.000203983	0.000166083	0.814199	0.043088	0.000166083	0.000218145	1.31347	0.000539168
K01206	0.000252687	0.000388013	1.53555	2.16364e-08	0.000298464	0.000388013	1.30003	3.54277e-10	0.000252687	0.000272584	1.07874	0.385756	0.000252687	0.000480321	1.90085	2.12438e-07	0.000480321	0.000239607	0.498847	9.20258e-11
K00561	0.000213353	0.000224405	1.0518	0.283241	0.000253855	0.000224405	0.883991	0.253919	0.000213353	0.000242303	1.13569	0.672149	0.000213353	0.000255349	1.19684	0.0506131	0.000255349	0.000204479	0.800784	0.0147431
K01687	0.000360373	0.000286957	0.796279	3.10153e-07	0.0003629	0.000286957	0.790735	2.15888e-13	0.000360373	0.000384697	1.0675	0.240462	0.000360373	0.000337339	0.936084	0.12996	0.000337339	0.000395205	1.17153	0.000525996
K06387	0.000146672	0.000117137	0.798633	0.00241974	0.000151152	0.000117137	0.774964	2.03969e-05	0.000146672	0.000164834	1.12383	0.13917	0.000146672	0.000107124	0.730364	0.00261092	0.000107124	0.000172826	1.61333	7.06022e-08
K05340	2.24896e-05	2.70747e-05	1.20387	0.450084	3.69071e-05	2.70747e-05	0.733589	0.907184	2.24896e-05	2.57259e-05	1.1439	0.884598	2.24896e-05	4.81342e-05	2.14028	0.000462172	4.81342e-05	2.47835e-05	0.514882	2.7899e-05
K17318	0.000300968	0.000192047	0.638099	5.14224e-07	0.000375266	0.000192047	0.511763	1.01236e-17	0.000300968	0.000400734	1.33149	0.00386093	0.000300968	0.00026184	0.869993	0.091487	0.00026184	0.000414257	1.5821	1.26864e-05
K03437	0.000243864	0.000260215	1.06705	0.21289	0.000261182	0.000260215	0.996296	0.726201	0.000243864	0.000258762	1.06109	0.136775	0.000243864	0.000243534	0.998646	0.534996	0.000243534	0.000264285	1.08521	0.000227205
K15770	0.00014491	0.000125937	0.86907	0.0948547	0.000165145	0.000125937	0.762586	0.000359626	0.00014491	0.000169428	1.16919	0.177532	0.00014491	0.000146514	1.01107	0.574046	0.000146514	0.000174509	1.19107	0.0395864
K01784	0.000384293	0.000368204	0.958134	0.389839	0.000385502	0.000368204	0.955128	0.0726337	0.000384293	0.000395882	1.03016	0.569893	0.000384293	0.000345346	0.898653	0.0461534	0.000345346	0.000442394	1.28102	4.07554e-07
K16012	1.773e-05	1.53305e-06	0.0864664	6.99952e-16	1.64535e-05	1.53305e-06	0.093175	3.17872e-23	1.773e-05	8.58833e-06	0.484395	2.31117e-05	1.773e-05	1.78813e-06	0.100853	2.87354e-10	1.78813e-06	1.26047e-05	7.04912	3.85681e-05
K03529	0.000226838	0.000182834	0.806009	0.0027678	0.000244209	0.000182834	0.748675	1.43259e-07	0.000226838	0.000249532	1.10004	0.109376	0.000226838	0.000161704	0.71286	4.68804e-05	0.000161704	0.000258191	1.59669	4.33714e-11
K10119	0.000302445	0.000226619	0.749289	0.00014813	0.000388337	0.000226619	0.583562	1.18919e-13	0.000302445	0.000341771	1.13003	0.0573385	0.000302445	0.000231029	0.763869	0.0045186	0.000231029	0.000382698	1.6565	8.2333e-08
K00800	0.000278118	0.000280987	1.01032	0.961225	0.000284293	0.000280987	0.988371	0.976271	0.000278118	0.000283331	1.01874	0.631296	0.000278118	0.000276842	0.995412	0.823434	0.000276842	0.000285309	1.03058	0.30156
K03696	0.000274948	0.000292758	1.06478	0.0703008	0.000306094	0.000292758	0.956433	0.367764	0.000274948	0.000283935	1.03269	0.445064	0.000274948	0.000270933	0.985399	0.652389	0.000270933	0.000288173	1.06363	0.0196851
K02755	0.000191421	0.00010414	0.544035	2.32913e-07	0.000208186	0.00010414	0.500225	5.07273e-21	0.000191421	0.000177422	0.926866	0.936073	0.000191421	0.000125428	0.655249	0.00281752	0.000125428	0.000231348	1.84446	8.53904e-08
K15583	0.000237527	0.000159902	0.673192	1.14478e-06	0.00025901	0.000159902	0.617356	2.98804e-15	0.000237527	0.000281165	1.18371	0.0766166	0.000237527	0.000166383	0.700481	0.000171133	0.000166383	0.000314515	1.8903	1.11122e-10
K01807	4.90374e-05	2.03421e-05	0.414828	1.34167e-07	5.24128e-05	2.03421e-05	0.388113	7.74641e-15	4.90374e-05	3.33955e-05	0.68102	0.0185578	4.90374e-05	1.98381e-05	0.404551	5.82767e-05	1.98381e-05	5.53881e-05	2.792	1.26475e-06
K20530	3.67143e-05	7.27458e-06	0.19814	0.453603	1.3742e-05	7.27458e-06	0.529366	0.196154	3.67143e-05	4.15603e-06	0.113199	0.37132	3.67143e-05	1.5893e-05	0.432884	0.607583	1.5893e-05	4.05463e-06	0.25512	0.166662
K06381	0.000216944	0.000149253	0.687982	6.12936e-06	0.000223697	0.000149253	0.66721	2.61645e-11	0.000216944	0.00023635	1.08946	0.242131	0.000216944	0.000159315	0.73436	0.00110472	0.000159315	0.000229595	1.44114	1.79416e-06
K02014	0.00030623	0.000437805	1.42966	7.12891e-05	0.000236584	0.000437805	1.85053	2.68923e-17	0.00030623	0.000248388	0.811117	0.164738	0.00030623	0.00040399	1.31924	0.0177067	0.00040399	0.000201155	0.497921	9.87002e-09
K01652	0.000460137	0.000326046	0.708584	3.65816e-11	0.000446268	0.000326046	0.730606	9.39881e-19	0.000460137	0.000446546	0.970462	0.697208	0.000460137	0.000369101	0.802154	0.000195725	0.000369101	0.000486972	1.31935	4.38194e-07
K02315	0.000594827	0.000409959	0.689207	6.99553e-07	0.000566279	0.000409959	0.723952	9.24173e-10	0.000594827	0.000652941	1.0977	0.235272	0.000594827	0.000405386	0.681518	1.21281e-05	0.000405386	0.000607391	1.49831	3.77353e-07
K02005	0.000261426	0.000495267	1.89448	2.15669e-12	0.00032356	0.000495267	1.53068	7.56747e-16	0.000261426	0.000277131	1.06008	0.294583	0.000261426	0.000505642	1.93417	7.21608e-10	0.000505642	0.000248579	0.491611	8.74055e-14
K05515	0.000291774	0.00028173	0.965574	0.206412	0.000298869	0.00028173	0.942652	0.0398292	0.000291774	0.000304671	1.0442	0.534107	0.000291774	0.000284096	0.973683	0.524067	0.000284096	0.000293293	1.03237	0.401764
K10112	0.000234767	0.000189276	0.806231	0.0015925	0.000263761	0.000189276	0.717604	5.26302e-09	0.000234767	0.00026116	1.11243	0.0979114	0.000234767	0.000158425	0.674818	1.74086e-05	0.000158425	0.000270321	1.70631	1.22249e-11
K09963	2.8554e-05	1.78438e-05	0.624914	0.0799566	2.90393e-05	1.78438e-05	0.61447	0.000713271	2.8554e-05	2.33991e-05	0.819469	0.689021	2.8554e-05	2.13028e-05	0.746053	0.728031	2.13028e-05	2.23365e-05	1.04853	0.725903
K03106	0.00029338	0.000282666	0.96348	0.464426	0.000280809	0.000282666	1.00661	0.628776	0.00029338	0.00027112	0.924125	0.0499788	0.00029338	0.000253587	0.864364	3.78395e-06	0.000253587	0.000285678	1.12655	1.49151e-05
K01956	0.000269511	0.000250848	0.930751	0.0081754	0.000273332	0.000250848	0.91774	0.000208963	0.000269511	0.000263303	0.976965	0.750266	0.000269511	0.000240034	0.890628	0.000620882	0.000240034	0.000283756	1.18215	1.18189e-08
K17320	0.000290316	0.000186581	0.642683	1.54259e-06	0.00035428	0.000186581	0.526649	3.36448e-17	0.000290316	0.000403288	1.38913	0.000613779	0.000290316	0.000233274	0.803516	0.0340206	0.000233274	0.000396953	1.70166	3.07773e-07
K03215	0.000435727	0.00038126	0.874998	0.00204756	0.000431282	0.00038126	0.884016	4.49879e-05	0.000435727	0.000464855	1.06685	0.114572	0.000435727	0.00037185	0.853402	0.00237282	0.00037185	0.000477348	1.28371	1.45307e-07
K07005	0.000199179	0.000223671	1.12297	0.543818	0.000198519	0.000223671	1.1267	0.0266708	0.000199179	0.000203537	1.02188	0.927797	0.000199179	0.000227687	1.14313	0.0196658	0.000227687	0.000208182	0.914335	0.000770586
K00841	6.68065e-06	4.11063e-06	0.615305	0.0159972	1.24114e-05	4.11063e-06	0.331198	0.0199423	6.68065e-06	5.78328e-06	0.865676	0.823356	6.68065e-06	4.32669e-06	0.647645	0.0512768	4.32669e-06	1.57129e-05	3.63163	6.7776e-05
K01915	0.000516366	0.00065545	1.26935	5.92694e-13	0.00057637	0.00065545	1.1372	1.10596e-13	0.000516366	0.000557916	1.08047	0.00120185	0.000516366	0.000603946	1.16961	0.000233054	0.000603946	0.000543339	0.899649	0.0133694
K07720	0.000258351	0.000179868	0.696216	8.18869e-05	0.000326879	0.000179868	0.55026	6.58351e-18	0.000258351	0.000312134	1.20818	0.00592133	0.000258351	0.000264034	1.022	0.347556	0.000264034	0.000302433	1.14543	0.00388412
K03723	0.000397734	0.00041492	1.04321	0.166877	0.000406588	0.00041492	1.02049	0.0352432	0.000397734	0.000388663	0.977193	0.625393	0.000397734	0.000406793	1.02278	0.966297	0.000406793	0.000415217	1.02071	0.188648
K01187	0.000384401	0.000350852	0.912723	0.0322395	0.000420403	0.000350852	0.834562	1.31559e-08	0.000384401	0.000431098	1.12148	0.142773	0.000384401	0.000418141	1.08777	0.20404	0.000418141	0.000379813	0.908337	0.0529078
K10439	0.000270872	0.000167699	0.619106	7.32923e-07	0.000299316	0.000167699	0.560273	4.27305e-20	0.000270872	0.000283442	1.0464	0.434272	0.000270872	0.000217168	0.801736	0.0282455	0.000217168	0.000301249	1.38717	4.78765e-05
K01443	0.000263368	0.000201761	0.766078	2.40068e-05	0.000282678	0.000201761	0.713748	1.25642e-14	0.000263368	0.000293229	1.11338	0.0839152	0.000263368	0.000265548	1.00827	0.538222	0.000265548	0.000294479	1.10895	0.295188
K02342	0.000162719	0.000252175	1.54975	4.08519e-08	0.000157208	0.000252175	1.60409	4.54268e-18	0.000162719	0.000126212	0.775639	0.0237922	0.000162719	0.00021656	1.33088	0.00181746	0.00021656	0.000131094	0.605346	1.79898e-08
K07478	0.000268694	0.000276044	1.02735	0.329046	0.000274197	0.000276044	1.00674	0.424578	0.000268694	0.000268116	0.997851	0.914361	0.000268694	0.000261903	0.974725	0.577596	0.000261903	0.000285362	1.08957	0.0180739
K02493	0.00027467	0.000307312	1.11884	1.45657e-05	0.000285036	0.000307312	1.07815	4.60464e-10	0.00027467	0.000272521	0.992177	0.788031	0.00027467	0.000294774	1.07319	0.0871888	0.000294774	0.000279593	0.948501	0.1207
K01885	0.000350632	0.000343925	0.980872	0.642201	0.00035979	0.000343925	0.955904	0.155534	0.000350632	0.000368462	1.05085	0.484081	0.000350632	0.000301393	0.85957	0.0113385	0.000301393	0.000375748	1.24671	7.89359e-06
K00974	0.000218522	0.000155546	0.711808	9.37146e-07	0.000216061	0.000155546	0.719918	1.11437e-09	0.000218522	0.000227227	1.03983	0.579444	0.000218522	0.000151523	0.693397	9.27418e-06	0.000151523	0.000237463	1.56718	2.81689e-10
K07707	5.49799e-06	3.73139e-06	0.678683	0.00599766	1.4658e-05	3.73139e-06	0.254564	3.36414e-08	5.49799e-06	6.71547e-06	1.22144	0.636601	5.49799e-06	4.80121e-06	0.873267	0.137347	4.80121e-06	1.886e-05	3.92818	4.00135e-08
K06409	0.00020295	0.000161675	0.796623	0.000485199	0.000222123	0.000161675	0.727862	3.56979e-10	0.00020295	0.000233898	1.15249	0.0116092	0.00020295	0.000172563	0.850275	0.0307573	0.000172563	0.00021933	1.27101	0.000532543
K01950	0.000255811	0.000265835	1.03919	0.820038	0.000276875	0.000265835	0.960127	0.0852195	0.000255811	0.000272237	1.06421	0.267465	0.000255811	0.00025803	1.00867	0.398052	0.00025803	0.0002573	0.997174	0.392278
K03569	0.000390037	0.000362939	0.930524	0.134639	0.000387983	0.000362939	0.935449	0.0216106	0.000390037	0.000402066	1.03084	0.376394	0.000390037	0.00035503	0.910246	0.0996702	0.00035503	0.00041231	1.16134	0.000487364
K02017	0.000139543	8.48949e-05	0.608377	9.16935e-08	0.000153394	8.48949e-05	0.553443	8.93656e-18	0.000139543	0.000138392	0.991752	0.941173	0.000139543	0.000104841	0.751317	0.00371452	0.000104841	0.000152664	1.45615	6.52295e-05
K01880	0.000256457	0.000275683	1.07497	0.27066	0.000270159	0.000275683	1.02045	0.517571	0.000256457	0.000270222	1.05368	0.431478	0.000256457	0.000252986	0.986468	0.799234	0.000252986	0.000276013	1.09102	0.290168
K07284	0.000285504	0.000182218	0.638235	8.59932e-05	0.000298251	0.000182218	0.610957	4.32431e-13	0.000285504	0.000306408	1.07322	0.250441	0.000285504	0.000187253	0.655869	0.0021149	0.000187253	0.00035775	1.91051	5.40202e-10
K03617	0.000219504	0.00022551	1.02736	0.761112	0.000232488	0.00022551	0.969988	0.58298	0.000219504	0.000251873	1.14747	0.0179274	0.000219504	0.000197597	0.900197	0.0519336	0.000197597	0.000239378	1.21145	0.000280568
K00975	0.00048289	0.00036562	0.757149	5.40207e-05	0.000493654	0.00036562	0.740639	4.90154e-09	0.00048289	0.000488241	1.01108	0.801059	0.00048289	0.000361166	0.747925	0.00122317	0.000361166	0.00054821	1.51789	1.59842e-07
K07571	0.000106548	6.60845e-05	0.620231	3.7722e-06	8.59344e-05	6.60845e-05	0.769011	0.00110296	0.000106548	0.000106884	1.00315	0.831355	0.000106548	6.53269e-05	0.61312	1.74086e-05	6.53269e-05	9.69023e-05	1.48335	3.55658e-05
K03798	0.0005938	0.000580375	0.97739	0.414953	0.000655261	0.000580375	0.885715	5.5839e-06	0.0005938	0.000638467	1.07522	0.0759661	0.0005938	0.000544368	0.916753	0.0171678	0.000544368	0.00065283	1.19924	6.59239e-06
K01051	0.000130265	0.000133965	1.0284	0.967819	0.000152664	0.000133965	0.877515	0.0824723	0.000130265	0.000153324	1.17702	0.060318	0.000130265	0.000178384	1.36939	0.000432576	0.000178384	0.000124248	0.696519	3.53388e-06
K00600	0.000281676	0.000243494	0.864448	0.00998723	0.000245392	0.000243494	0.992265	0.447192	0.000281676	0.000251023	0.891176	0.362456	0.000281676	0.000257041	0.912541	0.262099	0.000257041	0.000262524	1.02133	0.254362
K00566	0.000358519	0.00037239	1.03869	0.907183	0.000370716	0.00037239	1.00451	0.680391	0.000358519	0.00038672	1.07866	0.183175	0.000358519	0.00044141	1.2312	1.21281e-05	0.00044141	0.00036265	0.821571	5.84199e-07
K01534	0.000370884	0.000351356	0.947347	0.0536357	0.000356958	0.000351356	0.984305	0.738355	0.000370884	0.000366174	0.987301	0.73952	0.000370884	0.000320962	0.865397	5.42524e-05	0.000320962	0.00038128	1.18793	1.15821e-06
K07035	0.000110613	8.82625e-05	0.797938	0.00442819	0.000124514	8.82625e-05	0.708855	1.21665e-06	0.000110613	0.000139739	1.26331	0.0150998	0.000110613	8.00741e-05	0.723911	0.0019287	8.00741e-05	0.0001352	1.68844	1.68392e-07
K01619	0.000269179	0.000266953	0.991732	0.00584383	0.000247695	0.000266953	1.07775	1.26958e-05	0.000269179	0.000253365	0.94125	0.516975	0.000269179	0.000278265	1.03375	0.121414	0.000278265	0.000272029	0.977589	0.528853
K00859	0.000238942	0.000276622	1.1577	1.42997e-06	0.000242131	0.000276622	1.14245	2.24955e-14	0.000238942	0.000229371	0.959945	0.590674	0.000238942	0.000246792	1.03286	0.325788	0.000246792	0.000243012	0.984681	0.428256
K03324	0.000400174	0.000505205	1.26246	1.32756e-10	0.000441486	0.000505205	1.14433	1.30895e-09	0.000400174	0.000435412	1.08806	0.0243324	0.000400174	0.000468397	1.17048	0.0380297	0.000468397	0.000430207	0.918466	0.441544
K01356	0.000336988	0.000228985	0.679505	2.91228e-07	0.000319292	0.000228985	0.717165	2.2016e-10	0.000336988	0.000343465	1.01922	0.987868	0.000336988	0.000226935	0.673421	4.59699e-06	0.000226935	0.00034018	1.49902	2.65104e-08
K01259	1.74709e-05	6.44069e-05	3.68652	3.44435e-08	2.51199e-05	6.44069e-05	2.56398	4.03159e-14	1.74709e-05	1.47272e-05	0.842954	0.977046	1.74709e-05	3.73831e-05	2.13974	0.15134	3.73831e-05	1.53233e-05	0.409899	0.0326725
K07402	0.000247629	0.000150014	0.605803	5.82421e-07	0.000246133	0.000150014	0.609484	4.68442e-16	0.000247629	0.000229592	0.927163	0.912251	0.000247629	0.000184632	0.745601	0.0109754	0.000184632	0.000243981	1.32145	0.000344271
K02233	0.000165009	0.000102308	0.620018	3.31826e-09	0.000173385	0.000102308	0.590063	1.24636e-20	0.000165009	0.000176109	1.06727	0.265506	0.000165009	0.000149982	0.908933	0.466774	0.000149982	0.000167869	1.11926	0.159663
K04043	0.000421546	0.000462999	1.09833	0.0027678	0.000456778	0.000462999	1.01362	0.360365	0.000421546	0.000438329	1.03981	0.387478	0.000421546	0.000399814	0.948445	0.0926114	0.000399814	0.000485334	1.2139	4.22603e-07
K02346	0.000325175	0.000294901	0.906901	0.0186496	0.000313909	0.000294901	0.93945	0.0264263	0.000325175	0.000333601	1.02591	0.967056	0.000325175	0.000298244	0.917181	0.140251	0.000298244	0.000361391	1.21173	0.000150479
K07150	0.000133101	6.87e-05	0.51615	1.01183e-06	9.73628e-05	6.87e-05	0.705608	1.69493e-07	0.000133101	7.97939e-05	0.599499	0.0207783	0.000133101	8.92416e-05	0.670481	0.0184998	8.92416e-05	0.000107259	1.2019	0.0214202
K04486	0.000281152	0.000209031	0.743482	0.00162577	0.000276618	0.000209031	0.755668	1.85245e-09	0.000281152	0.000289407	1.02936	0.0447832	0.000281152	0.000248475	0.883775	0.356799	0.000248475	0.000281798	1.13411	0.0135023
K10254	0.000149986	0.000124812	0.832159	0.0121359	0.000172769	0.000124812	0.722422	4.99454e-07	0.000149986	0.000173584	1.15733	0.0998211	0.000149986	0.000112005	0.746769	0.00297817	0.000112005	0.000160077	1.4292	9.11138e-05
K03671	0.000549241	0.000492833	0.897299	0.00101445	0.000551855	0.000492833	0.893049	4.46758e-09	0.000549241	0.000559596	1.01885	0.786419	0.000549241	0.000513756	0.935393	0.160585	0.000513756	0.000561057	1.09207	0.0256957
K06406	0.000185069	0.000148239	0.800997	0.00589422	0.000187823	0.000148239	0.78925	4.75882e-05	0.000185069	0.000206304	1.11474	0.1417	0.000185069	0.00012912	0.697689	0.000558581	0.00012912	0.000213682	1.6549	1.9379e-08
K06346	0.000252088	0.000174819	0.693484	8.16649e-07	0.000253146	0.000174819	0.690586	2.03415e-12	0.000252088	0.000256326	1.01681	0.796327	0.000252088	0.000182865	0.725402	0.000127308	0.000182865	0.000278654	1.52382	2.87268e-09
K00854	0.000250105	0.000199581	0.797992	0.0236456	0.000249451	0.000199581	0.800084	1.82961e-14	0.000250105	0.000218469	0.873511	0.67833	0.000250105	0.000254266	1.01664	0.339454	0.000254266	0.000240073	0.944179	0.689443
K03710	0.000200058	0.000121837	0.609006	2.20343e-06	0.000214949	0.000121837	0.566817	7.98843e-17	0.000200058	0.000194423	0.971833	0.233408	0.000200058	0.000166409	0.831802	0.0960271	0.000166409	0.00022931	1.37799	1.75423e-05
K03585	0.000231926	0.00026796	1.15537	0.0459873	0.000220561	0.00026796	1.2149	0.000151422	0.000231926	0.000209619	0.903818	0.61533	0.000231926	0.000432101	1.8631	4.70091e-07	0.000432101	0.000139916	0.323804	1.14038e-14
K01714	0.000336787	0.000284333	0.84425	6.77337e-06	0.000343381	0.000284333	0.82804	2.58526e-12	0.000336787	0.000335472	0.996094	0.998359	0.000336787	0.000306383	0.909722	0.0139909	0.000306383	0.000359258	1.17258	6.22867e-05
K07407	0.000355676	0.000486125	1.36676	7.91392e-10	0.00042212	0.000486125	1.15163	5.27696e-07	0.000355676	0.000355914	1.00067	0.306796	0.000355676	0.00046177	1.29829	8.34907e-06	0.00046177	0.000339816	0.7359	2.23256e-07
K04068	0.00030469	0.000284858	0.93491	0.0285729	0.000302244	0.000284858	0.942475	0.00240839	0.00030469	0.000304147	0.998218	0.983522	0.00030469	0.000292373	0.959575	0.392392	0.000292373	0.000320139	1.09497	0.00943485
K01897	0.000407864	0.000578813	1.41913	1.48856e-10	0.000474426	0.000578813	1.22003	1.11248e-11	0.000407864	0.000418885	1.02702	0.65109	0.000407864	0.000532634	1.30591	0.000113683	0.000532634	0.000392808	0.737482	5.52656e-06
K02775	0.00011532	0.000100173	0.868651	0.102108	8.30507e-05	0.000100173	1.20617	0.000491716	0.00011532	5.94942e-05	0.515903	0.0979114	0.00011532	0.000153312	1.32944	0.000290985	0.000153312	7.42199e-05	0.48411	5.94203e-09
K03424	0.000409446	0.000360584	0.880662	3.99746e-06	0.000395252	0.000360584	0.912288	6.41232e-07	0.000409446	0.000382819	0.934967	0.0243324	0.000409446	0.000398755	0.973888	0.643817	0.000398755	0.000395488	0.991808	0.47884
K09384	1.65382e-05	1.63259e-05	0.987164	0.689109	2.55773e-05	1.63259e-05	0.638297	0.0874478	1.65382e-05	1.73865e-05	1.0513	0.284482	1.65382e-05	1.45426e-05	0.879334	0.073546	1.45426e-05	1.65262e-05	1.1364	0.0151813
K00849	0.000272516	0.00027077	0.993594	0.466258	0.00029412	0.00027077	0.92061	0.00263011	0.000272516	0.000291764	1.07063	0.339367	0.000272516	0.00025205	0.924898	0.0506131	0.00025205	0.000291908	1.15814	3.46324e-05
K03308	0.000583197	0.000586879	1.00631	0.636339	0.00057191	0.000586879	1.02617	0.792585	0.000583197	0.000637156	1.09252	0.101684	0.000583197	0.00054445	0.933561	0.0850577	0.00054445	0.000612774	1.12549	0.00149668
K08600	0.000328731	0.000230022	0.699728	5.98328e-05	0.00030993	0.000230022	0.742176	7.00098e-08	0.000328731	0.000349203	1.06227	0.672149	0.000328731	0.000213989	0.650955	0.000145815	0.000213989	0.000382621	1.78804	2.96727e-08
K00928	0.00033534	0.000318363	0.949375	0.04906	0.000361755	0.000318363	0.880053	2.96e-06	0.00033534	0.000352401	1.05088	0.0687365	0.00033534	0.000292304	0.871664	1.5717e-05	0.000292304	0.000356976	1.22125	7.14116e-10
K06199	0.000113913	0.000120995	1.06217	0.0315309	0.000133597	0.000120995	0.90567	0.980628	0.000113913	9.08032e-05	0.797127	0.0190306	0.000113913	0.000107298	0.941926	0.872089	0.000107298	0.000104576	0.974637	0.830413
K09157	0.000202074	0.000204497	1.01199	0.852043	0.000211477	0.000204497	0.966994	0.484562	0.000202074	0.000213037	1.05425	0.466445	0.000202074	0.000185914	0.92003	0.073546	0.000185914	0.000215382	1.1585	3.36569e-05
K01834	9.90712e-05	6.51603e-05	0.657712	3.16601e-06	0.000113876	6.51603e-05	0.572204	6.51025e-14	9.90712e-05	9.55285e-05	0.964241	0.715935	9.90712e-05	0.000103104	1.04071	0.749114	0.000103104	0.000106463	1.03258	0.941258
K01462	0.000376882	0.000349118	0.926332	0.0450399	0.000400134	0.000349118	0.872503	1.16149e-05	0.000376882	0.000376265	0.998362	0.857788	0.000376882	0.000323807	0.859175	0.00203782	0.000323807	0.000428465	1.32321	5.98584e-10
K05832	0.000279168	0.000223892	0.801996	0.0015925	0.000284968	0.000223892	0.785673	4.48472e-06	0.000279168	0.000328892	1.17812	0.0167889	0.000279168	0.00020744	0.743063	0.00149194	0.00020744	0.000339875	1.63843	6.79854e-10
K15923	0.000175242	0.000315059	1.79785	3.33163e-08	0.000194816	0.000315059	1.61722	1.19961e-12	0.000175242	0.000170334	0.971993	0.867773	0.000175242	0.000354781	2.02452	3.64139e-08	0.000354781	0.000140533	0.396112	1.6249e-13
K00548	0.000300539	0.000302113	1.00524	0.971982	0.000307149	0.000302113	0.983606	0.725125	0.000300539	0.000295556	0.983421	0.593346	0.000300539	0.00031457	1.04669	0.23404	0.00031457	0.000294517	0.936252	0.0234389
K07090	0.000379914	0.000289688	0.762509	3.96019e-05	0.000355477	0.000289688	0.814927	1.04151e-06	0.000379914	0.00037358	0.983327	0.909962	0.000379914	0.000263311	0.69308	1.31081e-05	0.000263311	0.00038166	1.44947	2.5021e-08
K17686	0.000102015	5.75515e-05	0.56415	5.14224e-07	9.72436e-05	5.75515e-05	0.591829	3.59701e-10	0.000102015	8.0707e-05	0.791131	0.292671	0.000102015	6.09722e-05	0.59768	4.24873e-05	6.09722e-05	9.10647e-05	1.49355	0.000165401
K01740	0.000493187	0.000595614	1.20768	1.01183e-06	0.00053411	0.000595614	1.11515	3.65458e-06	0.000493187	0.000505805	1.02559	0.752575	0.000493187	0.000556407	1.12819	0.0519336	0.000556407	0.000518776	0.932369	0.272022
K01153	0.000512626	0.000595054	1.1608	0.00325517	0.000545744	0.000595054	1.09035	0.000655772	0.000512626	0.000551096	1.07504	0.429054	0.000512626	0.000531163	1.03616	0.850898	0.000531163	0.000545428	1.02685	0.745608
K11749	0.000235869	0.000273482	1.15946	1.82489e-07	0.000233978	0.000273482	1.16884	6.3008e-21	0.000235869	0.000236015	1.00062	0.983522	0.000235869	0.000249504	1.05781	0.0153799	0.000249504	0.00023324	0.934813	0.000468974
K02227	0.000169858	0.000115492	0.679935	4.98369e-07	0.000176792	0.000115492	0.653266	6.8678e-16	0.000169858	0.000183965	1.08305	0.0337489	0.000169858	0.0001606	0.945495	0.99787	0.0001606	0.000168939	1.05192	0.636343
K19350	3.51577e-05	2.29118e-05	0.651687	0.0189314	3.68423e-05	2.29118e-05	0.621889	0.00131813	3.51577e-05	3.01654e-05	0.858002	0.918042	3.51577e-05	2.53484e-05	0.720992	0.0111523	2.53484e-05	2.17246e-05	0.85704	0.217538
K20265	5.37318e-05	3.33564e-05	0.620794	1.437e-05	5.80703e-05	3.33564e-05	0.574413	2.31041e-09	5.37318e-05	4.86925e-05	0.906214	0.506641	5.37318e-05	4.92178e-05	0.915989	0.31254	4.92178e-05	4.14942e-05	0.843074	0.372398
K00878	0.00021967	0.000194597	0.885859	0.0508067	0.00021556	0.000194597	0.90275	0.00346168	0.00021967	0.000216889	0.987337	0.952728	0.00021967	0.000185963	0.846556	0.0455458	0.000185963	0.000230794	1.24107	0.000705967
K02429	0.000179486	0.000399402	2.22526	2.2532e-09	0.000183123	0.000399402	2.18106	5.75702e-18	0.000179486	0.000142885	0.796081	0.387478	0.000179486	0.000400155	2.22945	6.28803e-08	0.000400155	0.00011839	0.295861	3.72774e-14
K03549	5.77704e-05	0.000105289	1.82255	1.35886e-05	6.64093e-05	0.000105289	1.58546	1.50634e-09	5.77704e-05	3.76242e-05	0.651271	0.0297253	5.77704e-05	5.67823e-05	0.982896	0.0303443	5.67823e-05	5.35914e-05	0.943806	0.0627575
K10118	0.000284457	0.000221222	0.777699	0.000732147	0.000378473	0.000221222	0.584512	4.89457e-13	0.000284457	0.000323484	1.1372	0.0366353	0.000284457	0.000216881	0.76244	0.00384659	0.000216881	0.000370141	1.70665	1.30262e-08
K02189	0.000141334	9.32797e-05	0.659995	1.34713e-06	0.000148103	9.32797e-05	0.629829	6.56657e-14	0.000141334	0.000149001	1.05425	0.207032	0.000141334	0.000105502	0.746474	0.00765598	0.000105502	0.000151287	1.43397	7.15229e-06
K01951	0.000303102	0.00029864	0.98528	0.479282	0.000316012	0.00029864	0.945028	0.00938619	0.000303102	0.000305734	1.00868	0.631296	0.000303102	0.000298194	0.983807	0.864401	0.000298194	0.000316766	1.06228	0.170472
K02238	0.000221223	0.000186185	0.841616	2.36917e-05	0.00022932	0.000186185	0.811902	1.02746e-13	0.000221223	0.000211665	0.956791	0.574443	0.000221223	0.000232545	1.05118	0.117207	0.000232545	0.000212869	0.915389	0.0124642
K00973	0.000275147	0.000372367	1.35334	2.20089e-08	0.000297066	0.000372367	1.25348	6.34557e-11	0.000275147	0.000271844	0.987995	0.786419	0.000275147	0.000353642	1.28528	0.0059897	0.000353642	0.000287065	0.811739	0.0858868
K20527	3.37966e-05	6.65892e-06	0.197029	0.788669	1.31054e-05	6.65892e-06	0.508103	0.0654888	3.37966e-05	3.77506e-06	0.111699	0.321337	3.37966e-05	1.58769e-05	0.469778	0.800576	1.58769e-05	4.67066e-06	0.29418	0.520865
K06411	0.000133097	9.28334e-05	0.697486	0.000169211	0.000127023	9.28334e-05	0.730838	9.46025e-06	0.000133097	0.000149917	1.12637	0.204128	0.000133097	9.05262e-05	0.680151	0.00146198	9.05262e-05	0.000151685	1.67559	1.29782e-07
K01409	0.000361649	0.000330226	0.913112	0.0759952	0.000349808	0.000330226	0.944022	0.0364272	0.000361649	0.000367926	1.01736	0.484081	0.000361649	0.000306515	0.847549	0.00207639	0.000306515	0.000378915	1.2362	2.07138e-07
K06405	0.000176573	0.000131786	0.746356	0.000886277	0.000176045	0.000131786	0.748597	7.81771e-07	0.000176573	0.000193577	1.0963	0.183175	0.000176573	0.000121919	0.690472	0.000940665	0.000121919	0.000200233	1.64235	2.37185e-08
K06407	0.000174235	0.000128243	0.736034	0.000353662	0.000169123	0.000128243	0.758283	4.05148e-06	0.000174235	0.000186502	1.07041	0.337471	0.000174235	0.000117656	0.675275	0.000354352	0.000117656	0.000199605	1.69651	4.10644e-09
K03200	4.52614e-06	6.19511e-07	0.136874	3.71955e-12	2.13082e-06	6.19511e-07	0.290739	1.86991e-08	4.52614e-06	2.12696e-06	0.469927	0.00044711	4.52614e-06	2.01086e-06	0.444278	0.00277457	2.01086e-06	4.47186e-06	2.22385	0.863844
K02109	0.000309621	0.00029371	0.948611	0.138529	0.000340935	0.00029371	0.861484	1.59854e-09	0.000309621	0.000324357	1.0476	0.273402	0.000309621	0.00030084	0.971639	0.585203	0.00030084	0.000339264	1.12772	0.00288907
K13993	0.000155843	0.000263478	1.69066	4.29576e-08	0.000155755	0.000263478	1.69162	6.93399e-16	0.000155843	0.000145626	0.93444	0.636601	0.000155843	0.000234773	1.50648	0.000547571	0.000234773	0.000143464	0.611076	3.64272e-07
K00265	0.000144422	0.000280832	1.94452	8.24363e-06	0.000136159	0.000280832	2.06254	3.66115e-12	0.000144422	9.59788e-05	0.66457	0.0516432	0.000144422	0.000284896	1.97266	0.000218183	0.000284896	9.40787e-05	0.330221	2.1696e-10
K06215	0.000100802	0.00014631	1.45147	3.21321e-06	0.000113453	0.00014631	1.28961	1.45137e-05	0.000100802	8.14634e-05	0.808153	0.252401	0.000100802	0.000125754	1.24753	0.152971	0.000125754	0.000106343	0.845647	0.22296
K12132	0.000306649	0.00027371	0.892583	0.108979	0.000342193	0.00027371	0.79987	1.05836e-05	0.000306649	0.000317268	1.03463	0.539384	0.000306649	0.000234031	0.763187	0.00084791	0.000234031	0.000353646	1.51111	2.47931e-10
K21562	2.68032e-06	2.53089e-07	0.094425	0.00017519	9.22422e-06	2.53089e-07	0.0274375	5.19106e-07	2.68032e-06	2.52259e-06	0.941152	0.858576	2.68032e-06	2.9028e-06	1.08301	0.275346	2.9028e-06	2.3051e-06	0.794094	0.24435
K01491	0.000257035	0.000266197	1.03564	0.559024	0.000251393	0.000266197	1.05889	0.0414993	0.000257035	0.000255295	0.993231	0.931069	0.000257035	0.000241066	0.937872	0.138862	0.000241066	0.000258268	1.07136	0.0153299
K02469	0.000547065	0.000504084	0.921434	0.0521534	0.000565134	0.000504084	0.891973	0.000186431	0.000547065	0.000569604	1.0412	0.439649	0.000547065	0.000452918	0.827906	0.000119056	0.000452918	0.000594146	1.31182	3.3549e-10
K02860	0.000246085	0.000267985	1.08899	0.00284611	0.000249971	0.000267985	1.07207	0.000192707	0.000246085	0.000232914	0.946482	0.120997	0.000246085	0.000244737	0.994523	0.974359	0.000244737	0.000246891	1.0088	0.659435
K02965	0.000262405	0.000262896	1.00187	0.646317	0.000247999	0.000262896	1.06007	0.00606206	0.000262405	0.000245447	0.935374	0.0622947	0.000262405	0.00024425	0.930811	0.0850577	0.00024425	0.000264086	1.08121	0.0232299
K01665	5.94872e-05	8.62234e-05	1.44944	0.00248838	6.00447e-05	8.62234e-05	1.43599	7.30422e-06	5.94872e-05	5.35724e-05	0.90057	0.765971	5.94872e-05	8.53197e-05	1.43425	0.0046013	8.53197e-05	6.04516e-05	0.70853	2.01096e-05
K00099	0.000237123	0.000285098	1.20232	2.51785e-09	0.00023983	0.000285098	1.18875	2.31909e-16	0.000237123	0.000237304	1.00077	0.867773	0.000237123	0.000245707	1.0362	0.266899	0.000245707	0.000233183	0.94903	0.0568876
K02774	7.00897e-05	1.55302e-05	0.221576	5.22664e-09	3.87771e-05	1.55302e-05	0.4005	4.41327e-16	7.00897e-05	2.3043e-05	0.328764	0.046807	7.00897e-05	4.62016e-05	0.659178	0.115996	4.62016e-05	4.76639e-05	1.03165	0.0627575
K02112	0.000396765	0.000381505	0.961539	0.22387	0.000446907	0.000381505	0.853657	1.59928e-07	0.000396765	0.000432097	1.08905	0.134756	0.000396765	0.000374846	0.944756	0.163809	0.000374846	0.000451243	1.20381	0.000233434
K03499	0.000605309	0.000529438	0.874656	0.00154566	0.000613369	0.000529438	0.863163	3.08128e-08	0.000605309	0.000641723	1.06016	0.273402	0.000605309	0.000547922	0.905193	0.0599329	0.000547922	0.000651113	1.18833	5.75668e-05
K00962	0.000330823	0.000345136	1.04326	0.0574136	0.000320078	0.000345136	1.07829	6.95098e-07	0.000330823	0.000315106	0.952492	0.147919	0.000330823	0.000307985	0.930965	0.0243788	0.000307985	0.000333792	1.0838	0.00559215
K03705	0.000186416	0.000143558	0.770097	0.000207374	0.000189184	0.000143558	0.758827	1.97804e-07	0.000186416	0.000196854	1.056	0.488108	0.000186416	0.000137933	0.73992	0.000174972	0.000137933	0.000206737	1.49883	1.11646e-08
K08177	0.000127321	5.37752e-05	0.422358	6.85787e-14	0.000122191	5.37752e-05	0.440091	3.00074e-23	0.000127321	0.000125135	0.982826	0.909962	0.000127321	6.88904e-05	0.541075	1.56448e-08	6.88904e-05	0.000135082	1.96083	6.72096e-11
K03768	0.000351624	0.000381359	1.08456	0.0162629	0.000348296	0.000381359	1.09493	2.46442e-06	0.000351624	0.00036824	1.04725	0.468981	0.000351624	0.000332374	0.945254	0.307212	0.000332374	0.000397866	1.19704	3.32011e-05
K02077	1.3422e-05	3.89512e-06	0.290205	2.05062e-08	2.89477e-05	3.89512e-06	0.134557	1.41535e-24	1.3422e-05	8.38352e-06	0.624611	0.0916029	1.3422e-05	2.45716e-06	0.18307	1.31421e-07	2.45716e-06	1.53998e-05	6.26731	4.18436e-07
K02783	4.47191e-05	8.73757e-06	0.195388	8.72424e-12	3.01352e-05	8.73757e-06	0.289946	2.26141e-17	4.47191e-05	2.28152e-05	0.510188	0.000181435	4.47191e-05	2.95749e-05	0.661349	0.014441	2.95749e-05	3.33021e-05	1.12602	0.177359
K03311	0.000161846	7.89997e-05	0.488115	2.21191e-11	0.000124021	7.89997e-05	0.636984	7.09217e-11	0.000161846	0.000130152	0.804172	0.142773	0.000161846	0.000104124	0.643349	7.90352e-06	0.000104124	0.000122679	1.1782	0.032369
K11904	5.16806e-05	4.08116e-06	0.078969	4.16899e-15	2.94275e-05	4.08116e-06	0.138685	1.76728e-22	5.16806e-05	2.91537e-05	0.564113	0.000103314	5.16806e-05	5.09791e-06	0.0986426	5.41252e-09	5.09791e-06	4.01147e-05	7.86885	0.00343132
K02768	0.000287322	0.000155457	0.541052	1.62649e-11	0.000247854	0.000155457	0.627211	1.59417e-16	0.000287322	0.000281824	0.980864	0.925891	0.000287322	0.000197577	0.687649	0.000182751	0.000197577	0.000331178	1.6762	7.77e-09
K00789	0.000368708	0.000365733	0.991931	0.623851	0.000374539	0.000365733	0.976491	0.234382	0.000368708	0.000393755	1.06793	0.339367	0.000368708	0.000325906	0.883913	0.000163301	0.000325906	0.000399375	1.22543	9.4768e-09
K00986	0.000107038	7.04777e-05	0.658439	2.56605e-05	0.000104863	7.04777e-05	0.672096	1.40394e-10	0.000107038	0.000125158	1.16929	0.820572	0.000107038	0.000139939	1.30739	0.980092	0.000139939	7.68115e-05	0.548891	0.0318026
K03427	0.000471542	0.000595096	1.26202	7.80213e-07	0.00048016	0.000595096	1.23937	2.90711e-13	0.000471542	0.000488492	1.03595	0.69951	0.000471542	0.000524894	1.11314	0.110853	0.000524894	0.000493235	0.939685	0.0920913
K02188	0.000174064	0.00011632	0.668264	2.29151e-07	0.000180436	0.00011632	0.644662	1.6406e-16	0.000174064	0.000191472	1.10001	0.0246121	0.000174064	0.00014943	0.85848	0.170169	0.00014943	0.000176432	1.1807	0.0160787
K04759	0.000563099	0.000550673	0.977934	0.371777	0.000545877	0.000550673	1.00879	0.86049	0.000563099	0.000578748	1.02779	0.584901	0.000563099	0.000501578	0.890746	0.0026602	0.000501578	0.000576694	1.14976	1.94924e-05
K21636	0.000391829	0.000417934	1.06663	0.0769412	0.000404475	0.000417934	1.03328	0.131862	0.000391829	0.000385651	0.984234	0.904848	0.000391829	0.00037406	0.954652	0.181125	0.00037406	0.000402702	1.07657	0.0153299
K17836	0.000131315	0.000228209	1.73787	1.37671e-08	0.000155502	0.000228209	1.46757	4.01385e-10	0.000131315	0.000132008	1.00527	0.901679	0.000131315	0.000180248	1.37264	0.000940665	0.000180248	0.00012672	0.703029	1.64036e-05
K01711	0.000101155	0.000177206	1.75183	1.69467e-08	0.000110019	0.000177206	1.61068	7.60542e-13	0.000101155	0.000100445	0.99298	0.878002	0.000101155	0.000199175	1.96901	6.28803e-08	0.000199175	8.71655e-05	0.437633	1.92448e-12
K14652	0.000168702	0.000205746	1.21959	4.45889e-05	0.000212339	0.000205746	0.968953	0.565424	0.000168702	0.000190037	1.12647	0.0528526	0.000168702	0.000250538	1.4851	2.66304e-11	0.000250538	0.000177829	0.70979	6.99884e-11
K06385	0.00016118	0.000125165	0.776552	0.0017083	0.000171186	0.000125165	0.731164	1.11598e-07	0.00016118	0.000183446	1.13814	0.108384	0.00016118	0.000116616	0.723512	0.00143258	0.000116616	0.000183433	1.57297	1.56713e-07
K19157	0.000273977	0.000290675	1.06095	0.439531	0.000256121	0.000290675	1.13491	0.0154559	0.000273977	0.00027038	0.98687	0.996309	0.000273977	0.000288848	1.05428	0.389449	0.000288848	0.00026206	0.907261	0.0568876
K03530	0.000417025	0.000502736	1.20553	2.0528e-08	0.000431691	0.000502736	1.16457	4.62739e-15	0.000417025	0.000437048	1.04801	0.362456	0.000417025	0.000522237	1.25229	4.22606e-06	0.000522237	0.000401822	0.769424	1.13211e-09
K12308	0.000220692	0.000188405	0.853698	0.00948426	0.00030741	0.000188405	0.612877	1.47457e-18	0.000220692	0.000249516	1.13061	0.0745605	0.000220692	0.000273935	1.24125	0.0286339	0.000273935	0.000274116	1.00066	0.57686
K00971	0.000156817	0.000361506	2.30527	5.49892e-12	0.000182977	0.000361506	1.97569	2.06354e-18	0.000156817	0.000150998	0.962893	0.664251	0.000156817	0.000342025	2.18104	2.21732e-09	0.000342025	0.000139237	0.407097	5.01347e-13
K00847	0.00037392	0.000467955	1.25149	3.3868e-08	0.000434714	0.000467955	1.07647	0.000176808	0.00037392	0.000401483	1.07371	0.154349	0.00037392	0.000427849	1.14423	0.0209197	0.000427849	0.000429074	1.00286	0.931226
K05350	0.000132414	7.7011e-05	0.581593	5.87199e-06	0.000128408	7.7011e-05	0.599734	4.47296e-11	0.000132414	0.000183058	1.38247	0.053444	0.000132414	9.07137e-05	0.685077	0.00371452	9.07137e-05	0.000154014	1.6978	0.000124155
K01531	0.000102966	5.86188e-05	0.569301	0.000104808	8.23349e-05	5.86188e-05	0.711955	0.000884446	0.000102966	6.0744e-05	0.589941	0.00130369	0.000102966	7.36173e-05	0.714966	0.0391329	7.36173e-05	7.57542e-05	1.02903	0.63437
K02470	0.00058432	0.000518216	0.88687	0.00737005	0.000585972	0.000518216	0.884369	2.88925e-05	0.00058432	0.000593466	1.01565	0.763325	0.00058432	0.000485749	0.831306	0.000338944	0.000485749	0.000629341	1.29561	8.64528e-10
K16209	3.58063e-05	1.54039e-05	0.430201	0.0017083	4.81507e-05	1.54039e-05	0.31991	2.81459e-12	3.58063e-05	1.78324e-05	0.498024	0.567261	3.58063e-05	2.44828e-05	0.683757	0.132777	2.44828e-05	3.55779e-05	1.45318	0.0160787
K02355	0.000592315	0.000666235	1.1248	0.000159363	0.000602445	0.000666235	1.10588	1.66858e-09	0.000592315	0.000585087	0.987798	0.633716	0.000592315	0.000637108	1.07562	0.0773339	0.000637108	0.000594884	0.933726	0.0301859
K00691	1.13744e-05	1.02225e-05	0.898729	0.185099	2.03935e-05	1.02225e-05	0.501265	0.000290251	1.13744e-05	1.22417e-05	1.07625	0.523895	1.13744e-05	2.11634e-05	1.86061	0.206023	2.11634e-05	8.13361e-06	0.384324	0.00992751
K01678	0.000178861	0.000129093	0.72175	2.04405e-05	0.000180733	0.000129093	0.714278	9.52389e-10	0.000178861	0.000191987	1.07339	0.383707	0.000178861	0.000142459	0.796476	0.0135492	0.000142459	0.000199347	1.39933	2.51565e-05
K03201	6.8026e-06	3.96481e-07	0.0582837	1.24527e-15	1.95786e-06	3.96481e-07	0.202508	8.39489e-14	6.8026e-06	1.98383e-06	0.291628	8.04683e-06	6.8026e-06	1.25228e-06	0.184088	5.63359e-05	1.25228e-06	4.20822e-06	3.36045	0.377255
K01890	0.000269217	0.000295653	1.0982	7.50113e-05	0.000278257	0.000295653	1.06252	7.59161e-05	0.000269217	0.000264411	0.982147	0.97868	0.000269217	0.000268577	0.997624	0.624699	0.000268577	0.000273543	1.01849	0.839612
K08998	0.000244167	0.000217932	0.892552	0.0114407	0.000240769	0.000217932	0.905151	0.00100379	0.000244167	0.000245703	1.00629	0.867773	0.000244167	0.000214324	0.877776	0.0184998	0.000214324	0.000262415	1.22439	5.84199e-07
K03536	0.000319439	0.000311826	0.976167	0.293873	0.000321596	0.000311826	0.969621	0.109114	0.000319439	0.000305956	0.957793	0.46379	0.000319439	0.000309639	0.969321	0.419784	0.000309639	0.000329272	1.06341	0.00584506
K02892	0.000293883	0.000290049	0.986954	0.853994	0.000291448	0.000290049	0.995201	0.595781	0.000293883	0.000283093	0.963286	0.682605	0.000293883	0.000267098	0.908858	0.0177067	0.000267098	0.000305571	1.14404	8.28173e-06
K01284	0.000131813	0.000264355	2.00552	7.34584e-10	0.000131345	0.000264355	2.01268	4.49093e-17	0.000131813	0.000119218	0.904443	0.889848	0.000131813	0.000276255	2.0958	2.25808e-07	0.000276255	7.93733e-05	0.287319	5.84712e-14
K03303	5.16379e-05	0.000142145	2.75272	9.29084e-11	6.55784e-05	0.000142145	2.16756	1.60885e-16	5.16379e-05	4.76091e-05	0.921978	0.846404	5.16379e-05	0.000104371	2.02121	0.00713477	0.000104371	4.53745e-05	0.434742	0.000221562
K07010	6.86686e-05	5.11213e-05	0.744464	9.61826e-05	7.8356e-05	5.11213e-05	0.652423	5.25959e-08	6.86686e-05	7.64597e-05	1.11346	0.351369	6.86686e-05	5.47784e-05	0.797721	0.0021149	5.47784e-05	7.25404e-05	1.32425	0.00183821
K01914	0.000170601	0.000193243	1.13271	6.7851e-05	0.000190611	0.000193243	1.01381	0.00742183	0.000170601	0.000184902	1.08383	0.0550224	0.000170601	0.000180179	1.05614	0.247477	0.000180179	0.000196313	1.08954	0.0386016
K03292	0.000379083	0.000273254	0.720829	1.95709e-06	0.000347515	0.000273254	0.786308	1.44763e-10	0.000379083	0.000359826	0.949202	0.936073	0.000379083	0.000322118	0.84973	0.0158738	0.000322118	0.00035824	1.11214	0.0156397
K03613	0.000227038	0.000228469	1.0063	0.898287	0.000237652	0.000228469	0.96136	0.396196	0.000227038	0.000259744	1.14405	0.022112	0.000227038	0.000198947	0.876269	0.026258	0.000198947	0.000243143	1.22215	0.00026342
K02795	0.000101964	4.96849e-05	0.48728	2.18302e-07	9.45844e-05	4.96849e-05	0.525297	2.0698e-19	0.000101964	7.93368e-05	0.778089	0.625393	0.000101964	7.74243e-05	0.759331	0.175576	7.74243e-05	0.000110493	1.4271	0.00100627
K01176	0.000254203	0.000238873	0.939695	0.227029	0.000189803	0.000238873	1.25853	5.08799e-07	0.000254203	0.000184611	0.726235	0.0908629	0.000254203	0.000192537	0.757416	0.432209	0.000192537	0.000242003	1.25692	0.186308
K06217	0.000273832	0.000279928	1.02226	0.208556	0.00026744	0.000279928	1.04669	6.85861e-05	0.000273832	0.000270655	0.988397	0.200847	0.000273832	0.000261017	0.953201	0.0615495	0.000261017	0.000264879	1.01479	0.96916
K07718	0.000234901	0.000163474	0.695926	7.04031e-05	0.00030293	0.000163474	0.539642	6.87052e-18	0.000234901	0.00028921	1.2312	0.00422081	0.000234901	0.000234357	0.997686	0.31254	0.000234357	0.000277917	1.18587	0.00183821
K03547	0.000292154	0.000188947	0.646739	2.18722e-10	0.00029156	0.000188947	0.648056	4.04085e-20	0.000292154	0.000311463	1.06609	0.36728	0.000292154	0.000257401	0.881044	0.0841818	0.000257401	0.000286733	1.11396	0.0858868
K03742	0.000134276	0.000109432	0.814976	0.00891955	0.000127348	0.000109432	0.859314	0.0186983	0.000134276	0.000146505	1.09107	0.190483	0.000134276	9.14516e-05	0.681072	1.21281e-05	9.14516e-05	0.000142378	1.55687	1.65689e-07
K03498	0.000589966	0.000535773	0.908142	0.00344606	0.000589909	0.000535773	0.908229	4.31357e-05	0.000589966	0.000615802	1.04379	0.459134	0.000589966	0.000527204	0.893618	0.00261092	0.000527204	0.000596445	1.13134	0.000423223
K02992	0.00029406	0.000306514	1.04235	0.0173527	0.000285474	0.000306514	1.0737	8.75684e-05	0.00029406	0.00027494	0.93498	0.313315	0.00029406	0.000291245	0.990427	0.617409	0.000291245	0.00030246	1.03851	0.304614
K03116	0.000138479	9.57121e-05	0.691166	0.00357462	0.000120244	9.57121e-05	0.795979	0.000123735	0.000138479	0.000104131	0.751965	0.346121	0.000138479	0.00015068	1.08811	0.249921	0.00015068	0.000101327	0.672468	0.000449888
K07816	0.00024828	0.000217008	0.874042	0.0401654	0.000312663	0.000217008	0.694061	4.78178e-10	0.00024828	0.000279458	1.12557	0.105413	0.00024828	0.000223256	0.899209	0.12415	0.000223256	0.000302595	1.35537	0.000221562
K08483	0.000354425	0.000214783	0.606005	6.42464e-11	0.00035813	0.000214783	0.599735	2.19476e-18	0.000354425	0.000340003	0.959308	0.655813	0.000354425	0.000229874	0.648582	1.57729e-06	0.000229874	0.000380055	1.65332	1.50375e-10
K02050	0.000206933	0.000155553	0.751706	8.80906e-05	0.000211767	0.000155553	0.734546	2.14099e-08	0.000206933	0.000221531	1.07054	0.252401	0.000206933	0.000166903	0.806553	0.0039206	0.000166903	0.000203456	1.21901	0.00346722
K03624	0.000376196	0.000469942	1.2492	1.14143e-11	0.000384689	0.000469942	1.22162	1.04705e-21	0.000376196	0.000371542	0.98763	0.958161	0.000376196	0.000409446	1.08839	0.0648749	0.000409446	0.000383576	0.936818	0.0969209
K05895	0.000101625	4.97589e-05	0.489631	9.29084e-11	8.63471e-05	4.97589e-05	0.576266	5.32796e-16	0.000101625	0.000100863	0.992495	0.704763	0.000101625	6.63388e-05	0.652778	0.000171133	6.63388e-05	8.99229e-05	1.35551	0.000434291
K07089	0.000178483	0.000104489	0.585427	1.8036e-09	0.00015772	0.000104489	0.662496	1.91378e-12	0.000178483	0.000162131	0.908383	0.519095	0.000178483	0.000129113	0.723392	0.00200129	0.000129113	0.000168702	1.30662	0.00111087
K02283	0.000173664	0.000149996	0.86371	0.032969	0.00022151	0.000149996	0.677151	1.65715e-10	0.000173664	0.000210248	1.21066	0.0267463	0.000173664	0.000191286	1.10147	0.624699	0.000191286	0.000213859	1.11801	0.0617843
K01785	0.000345922	0.000370838	1.07203	0.00385372	0.000358075	0.000370838	1.03564	0.000206057	0.000345922	0.000347893	1.0057	0.943916	0.000345922	0.000414362	1.19785	7.12831e-08	0.000414362	0.000335229	0.809026	2.95356e-12
K03307	0.000191892	0.000149562	0.77941	0.0618867	0.00016506	0.000149562	0.906105	0.115746	0.000191892	0.000166271	0.866486	0.490668	0.000191892	0.000217972	1.13591	0.0109754	0.000217972	0.000139183	0.638538	1.56601e-09
K03086	0.000444101	0.000565237	1.27277	4.28542e-09	0.000446247	0.000565237	1.26664	1.81e-16	0.000444101	0.000440561	0.992029	0.842093	0.000444101	0.000465539	1.04827	0.878343	0.000465539	0.000433191	0.930514	0.491399
K03559	0.000129875	6.64436e-05	0.511595	0.00068677	8.60961e-05	6.64436e-05	0.771738	0.0090313	0.000129875	9.17147e-05	0.706174	0.325445	0.000129875	0.000132525	1.0204	0.0831408	0.000132525	7.32908e-05	0.553032	1.96657e-07
K01776	0.000268002	0.000294001	1.09701	8.24363e-06	0.000275258	0.000294001	1.06809	1.21679e-09	0.000268002	0.000266276	0.99356	0.870482	0.000268002	0.000267867	0.999499	0.881461	0.000267867	0.00028057	1.04742	0.213706
K03778	0.000105528	7.46392e-05	0.707293	1.71626e-05	0.00010788	7.46392e-05	0.691874	2.19599e-09	0.000105528	0.000119955	1.13672	0.347738	0.000105528	8.66675e-05	0.821276	0.0533113	8.66675e-05	0.000116969	1.34963	0.0131035
K11104	0.000134281	9.16858e-05	0.682792	0.000124491	0.00013209	9.16858e-05	0.694114	9.12049e-09	0.000134281	0.000124712	0.928742	0.867773	0.000134281	9.57365e-05	0.712958	0.00995951	9.57365e-05	0.000156967	1.63958	2.41928e-05
K08161	2.93341e-05	1.38725e-05	0.472915	0.00547976	2.15525e-05	1.38725e-05	0.643662	0.306515	2.93341e-05	1.70451e-05	0.581068	0.00012248	2.93341e-05	1.13169e-05	0.385795	0.00033154	1.13169e-05	2.03156e-05	1.79515	0.47884
K19221	0.000225146	0.000119636	0.531373	3.16615e-12	0.000181662	0.000119636	0.658567	3.72518e-16	0.000225146	0.000197382	0.876685	0.34967	0.000225146	0.000157146	0.697975	1.78559e-05	0.000157146	0.000213924	1.36131	7.92833e-08
K02825	3.43699e-05	2.60609e-05	0.758248	0.357725	3.31396e-05	2.60609e-05	0.786398	0.0317139	3.43699e-05	2.26632e-05	0.659389	0.346121	3.43699e-05	2.48418e-05	0.722777	0.288865	2.48418e-05	3.8256e-05	1.53999	0.0341378
K10907	0.000258871	0.000171863	0.663895	8.28834e-07	0.000223336	0.000171863	0.769527	4.7228e-08	0.000258871	0.000265153	1.02427	0.278905	0.000258871	0.000206366	0.797176	0.0247351	0.000206366	0.000252608	1.22408	0.00295264
K01358	0.000276394	0.000280281	1.01406	0.44309	0.000281155	0.000280281	0.996892	0.853822	0.000276394	0.000275039	0.995098	0.788031	0.000276394	0.000258003	0.933461	0.12415	0.000258003	0.000277408	1.07521	0.00751189
K01439	0.000170379	0.000109106	0.640375	2.48621e-08	0.000184654	0.000109106	0.59087	2.53657e-15	0.000170379	0.000187268	1.09913	0.248811	0.000170379	0.000109875	0.644888	2.47675e-06	0.000109875	0.000207252	1.88625	4.65281e-11
K01952	0.000365675	0.000442968	1.21137	4.44575e-08	0.000381439	0.000442968	1.16131	2.1473e-11	0.000365675	0.000365124	0.998492	0.684903	0.000365675	0.000393021	1.07478	0.591754	0.000393021	0.000380352	0.967767	0.638335
K00661	0.000189113	0.00014085	0.744792	7.38092e-06	0.000204467	0.00014085	0.688864	9.58568e-16	0.000189113	0.000179927	0.951425	0.534107	0.000189113	0.000201161	1.06371	0.731685	0.000201161	0.000181965	0.90457	0.185187
K03665	0.000276336	0.000301905	1.09253	0.0040699	0.000287405	0.000301905	1.05045	1.40336e-05	0.000276336	0.000285373	1.03271	0.633716	0.000276336	0.000281808	1.0198	0.889196	0.000281808	0.000293266	1.04066	0.144693
K00656	0.00042876	0.00034381	0.801872	2.64381e-07	0.000413755	0.00034381	0.830951	4.47605e-14	0.00042876	0.000401898	0.93735	0.429054	0.00042876	0.000354246	0.826212	0.000471747	0.000354246	0.000457422	1.29125	2.00166e-09
K06901	0.000318487	0.000262185	0.823221	0.000480102	0.000296413	0.000262185	0.884524	0.00031856	0.000318487	0.000294993	0.926234	0.187239	0.000318487	0.000229322	0.720036	9.51925e-06	0.000229322	0.000337815	1.4731	2.60044e-08
K07458	0.0001231	0.00013797	1.1208	0.0113443	0.000119039	0.00013797	1.15903	0.000545989	0.0001231	0.000105301	0.855416	0.159366	0.0001231	0.000128668	1.04523	0.548857	0.000128668	0.000124036	0.964	0.15157
K03502	0.000289974	0.000287106	0.990112	0.94275	0.000300115	0.000287106	0.956653	0.0670081	0.000289974	0.000278577	0.960698	0.569893	0.000289974	0.000248179	0.855869	0.0330883	0.000248179	0.000336162	1.35451	2.1713e-05
K15582	0.000211157	0.000135801	0.64313	7.11021e-08	0.000222658	0.000135801	0.609909	8.27214e-16	0.000211157	0.000233553	1.10607	0.394693	0.000211157	0.000149864	0.70973	0.000218183	0.000149864	0.000252714	1.68629	8.40067e-08
K06941	0.000350687	0.000369798	1.0545	0.916243	0.000364104	0.000369798	1.01564	0.256914	0.000350687	0.000369166	1.0527	0.273402	0.000350687	0.000342986	0.978041	0.451347	0.000342986	0.000382874	1.1163	0.00808954
K08156	8.12139e-05	9.5868e-05	1.18044	0.000904378	7.04907e-05	9.5868e-05	1.36001	1.31999e-05	8.12139e-05	6.47604e-05	0.797405	0.509148	8.12139e-05	0.000119715	1.47407	8.97102e-05	0.000119715	4.87147e-05	0.406923	1.81552e-10
K01193	0.000244115	0.000198458	0.812969	0.00494903	0.000302662	0.000198458	0.655707	6.48867e-13	0.000244115	0.000263796	1.08062	0.255864	0.000244115	0.000196306	0.804154	0.0222494	0.000196306	0.000334615	1.70456	9.29372e-09
K00286	0.000266593	0.000245421	0.920581	0.000877105	0.000264903	0.000245421	0.926455	4.23582e-06	0.000266593	0.000273405	1.02555	0.341575	0.000266593	0.000260851	0.978461	0.699589	0.000260851	0.000280923	1.07695	0.0564445
K01620	0.000213574	0.000212414	0.994568	0.841368	0.000234933	0.000212414	0.904146	0.000356312	0.000213574	0.000222079	1.03982	0.65109	0.000213574	0.000245085	1.14754	0.0312101	0.000245085	0.000218588	0.891887	0.0210235
K01179	0.000124415	0.000299328	2.40589	4.74846e-13	0.00019734	0.000299328	1.51681	7.48823e-10	0.000124415	0.00014998	1.20548	0.0322528	0.000124415	0.000245214	1.97094	6.55239e-06	0.000245214	0.000111853	0.456143	1.8979e-08
K01421	0.00021198	0.000161983	0.764146	0.00104682	0.000284871	0.000161983	0.568621	4.28249e-15	0.00021198	0.000224663	1.05983	0.327694	0.00021198	0.000164894	0.777878	0.0174354	0.000164894	0.00026731	1.6211	5.52656e-06
K17810	2.87298e-05	1.73944e-05	0.605447	0.0005482	3.18813e-05	1.73944e-05	0.545598	6.29852e-06	2.87298e-05	3.05686e-05	1.064	0.874336	2.87298e-05	9.81162e-06	0.341514	1.33447e-07	9.81162e-06	3.60332e-05	3.6725	8.55273e-09
K03150	0.000246304	0.000222465	0.903213	0.266734	0.00023734	0.000222465	0.937327	0.0115925	0.000246304	0.000208383	0.84604	0.18015	0.000246304	0.00029535	1.19913	0.000218183	0.00029535	0.00023454	0.794107	5.014e-06
K00297	0.000243399	0.000250337	1.02851	0.581885	0.000253739	0.000250337	0.986591	0.572842	0.000243399	0.000243421	1.00009	0.987868	0.000243399	0.000265751	1.09184	0.0171678	0.000265751	0.000247262	0.930425	0.00611009
K07462	0.000266258	0.000281464	1.05711	0.0271013	0.000275952	0.000281464	1.01998	0.0262681	0.000266258	0.00027718	1.04102	0.0550224	0.000266258	0.00026887	1.00981	0.793253	0.00026887	0.000275669	1.02529	0.266764
K06885	2.30418e-05	2.10091e-05	0.911784	0.946602	3.34069e-05	2.10091e-05	0.628885	0.009223	2.30418e-05	2.77283e-05	1.20339	0.442229	2.30418e-05	3.70366e-05	1.60737	0.00832197	3.70366e-05	1.97702e-05	0.533801	0.000114262
K02074	7.57539e-06	1.67848e-06	0.221571	5.34639e-10	1.63672e-05	1.67848e-06	0.102552	2.32932e-26	7.57539e-06	4.92254e-06	0.649807	0.0230425	7.57539e-06	1.00629e-06	0.132837	3.59773e-09	1.00629e-06	7.94043e-06	7.89081	8.88908e-08
K13678	1.30644e-06	2.62076e-06	2.00604	0.283822	7.14784e-06	2.62076e-06	0.366651	0.607582	1.30644e-06	2.04183e-06	1.5629	0.322278	1.30644e-06	5.95301e-07	0.455668	0.000943186	5.95301e-07	3.21764e-06	5.40507	8.03806e-09
K14170	0.000195912	0.00014131	0.721295	2.70467e-06	0.000192094	0.00014131	0.735629	2.14858e-09	0.000195912	0.000209897	1.07139	0.36728	0.000195912	0.00012762	0.651414	3.58078e-06	0.00012762	0.000213337	1.67167	1.84274e-11
K00951	0.000335986	0.000462197	1.37565	1.84217e-14	0.000366869	0.000462197	1.25984	4.41191e-21	0.000335986	0.000328577	0.977951	0.914361	0.000335986	0.000423565	1.26066	1.717e-06	0.000423565	0.000327522	0.77325	2.37265e-09
K01338	0.000404413	0.000432989	1.07066	0.00620945	0.000427369	0.000432989	1.01315	0.725125	0.000404413	0.00042742	1.05689	0.0923966	0.000404413	0.000430107	1.06353	0.0822166	0.000430107	0.000410147	0.953592	0.357731
K00868	0.000259488	0.000219343	0.845293	3.80853e-05	0.000246774	0.000219343	0.888842	9.20376e-06	0.000259488	0.000236787	0.912516	0.261785	0.000259488	0.000222094	0.855892	0.000646813	0.000222094	0.000276168	1.24348	2.45643e-06
K00526	0.000140381	7.05461e-05	0.502531	1.76433e-11	0.000131665	7.05461e-05	0.535801	1.86042e-19	0.000140381	0.000132592	0.944509	0.5642	0.000140381	7.84728e-05	0.558997	8.62138e-08	7.84728e-05	0.000129605	1.65159	4.3033e-07
K03495	0.000377065	0.000377232	1.00044	0.516644	0.000360823	0.000377232	1.04548	0.00416917	0.000377065	0.000370936	0.983746	0.842093	0.000377065	0.000354979	0.941428	0.23617	0.000354979	0.00038362	1.08068	0.0151813
K03469	0.00026807	0.000268929	1.0032	0.570248	0.000271581	0.000268929	0.990233	0.743311	0.00026807	0.000261211	0.974413	0.658885	0.00026807	0.000263255	0.982037	0.99787	0.000263255	0.000254841	0.96804	0.212424
K00969	0.000230937	0.000256612	1.11118	0.000383249	0.000233127	0.000256612	1.10074	7.59805e-10	0.000230937	0.000235431	1.01946	0.736544	0.000230937	0.000234233	1.01427	0.931387	0.000234233	0.000238931	1.02006	0.202357
K04769	0.000175984	0.000132904	0.755204	0.000269068	0.00018785	0.000132904	0.707501	2.59856e-09	0.000175984	0.000199745	1.13502	0.0931601	0.000175984	0.000131405	0.746684	0.00326354	0.000131405	0.000210028	1.59833	2.96727e-08
K08368	1.86026e-05	1.79679e-06	0.0965883	1.6205e-15	1.5527e-05	1.79679e-06	0.11572	5.60931e-20	1.86026e-05	9.14257e-06	0.491468	5.34653e-07	1.86026e-05	2.17468e-06	0.116902	7.9901e-10	2.17468e-06	1.44848e-05	6.66068	0.00194814
K02111	0.000368866	0.000399166	1.08215	0.0232718	0.000407142	0.000399166	0.980411	0.387849	0.000368866	0.000394517	1.06954	0.187239	0.000368866	0.000374369	1.01492	0.724236	0.000374369	0.000400543	1.06991	0.0927501
K00965	0.000206014	0.000143106	0.694643	5.90521e-07	0.000221079	0.000143106	0.647306	4.39825e-14	0.000206014	0.000203506	0.987829	0.98561	0.000206014	0.000150767	0.731829	0.000884132	0.000150767	0.000233628	1.5496	1.7645e-08
K18862	7.1e-05	4.6191e-06	0.0650578	1.11576e-15	4.266e-05	4.6191e-06	0.108277	1.5995e-19	7.1e-05	3.7723e-05	0.531309	1.45775e-06	7.1e-05	7.75812e-06	0.109269	3.48168e-09	7.75812e-06	6.14539e-05	7.92124	0.000241773
K01209	0.000119034	0.000123435	1.03697	0.492977	0.000164429	0.000123435	0.75069	1.7826e-08	0.000119034	0.000136843	1.14961	0.166117	0.000119034	0.000157891	1.32643	5.30315e-05	0.000157891	0.000137634	0.871706	0.000899428
K01755	0.000305794	0.000284166	0.929273	0.00442819	0.000298173	0.000284166	0.953024	0.183838	0.000305794	0.000302102	0.987926	0.79032	0.000305794	0.000296601	0.969937	0.438162	0.000296601	0.000306762	1.03426	0.580513
K03832	0.000150398	0.000347931	2.3134	5.21117e-10	0.000151018	0.000347931	2.3039	1.17639e-19	0.000150398	0.000132824	0.883149	0.633716	0.000150398	0.000297595	1.97871	6.3642e-07	0.000297595	0.000101779	0.342006	4.04692e-13
K07075	8.11451e-05	0.000238852	2.94352	7.86601e-12	9.61974e-05	0.000238852	2.48294	1.20927e-18	8.11451e-05	8.02839e-05	0.989387	0.579444	8.11451e-05	0.000178851	2.20409	2.08912e-05	0.000178851	7.17206e-05	0.401008	2.59113e-06
K01869	0.000365673	0.000423206	1.15733	1.98199e-08	0.000363726	0.000423206	1.16353	5.50569e-19	0.000365673	0.000355088	0.971052	0.61316	0.000365673	0.000365864	1.00052	0.931387	0.000365864	0.000376454	1.02894	0.476744
K00919	0.00026294	0.000250216	0.951608	0.0606742	0.000262745	0.000250216	0.952313	0.0225311	0.00026294	0.00026445	1.00574	0.697208	0.00026294	0.000252984	0.962136	0.34474	0.000252984	0.000258321	1.0211	0.19723
K01760	3.35614e-05	8.72077e-06	0.259845	2.51785e-09	3.17276e-05	8.72077e-06	0.274864	5.08049e-14	3.35614e-05	1.62395e-05	0.483876	0.000111498	3.35614e-05	7.50918e-06	0.223745	1.8372e-08	7.50918e-06	3.36053e-05	4.47523	1.5409e-06
K02031	0.000261095	0.000139239	0.533288	1.31162e-09	0.000232301	0.000139239	0.599391	1.04811e-15	0.000261095	0.000263034	1.00743	0.98561	0.000261095	0.00016564	0.634406	3.56509e-05	0.00016564	0.000227424	1.373	4.37524e-05
K05989	0.000212876	0.000167698	0.787776	0.00643428	0.000213053	0.000167698	0.787119	6.08725e-06	0.000212876	0.000271374	1.2748	0.0969678	0.000212876	0.000271498	1.27538	0.0533113	0.000271498	0.000219608	0.808877	0.0335188
K02950	0.000233698	0.000236515	1.01205	0.317984	0.00021733	0.000236515	1.08828	0.000191852	0.000233698	0.000211842	0.906478	0.0629229	0.000233698	0.000223167	0.954937	0.889196	0.000223167	0.000240199	1.07632	0.11083
K00620	0.000206633	0.000146556	0.709257	1.58269e-05	0.000211289	0.000146556	0.693627	1.76488e-10	0.000206633	0.000217462	1.05241	0.519095	0.000206633	0.000151183	0.731649	0.000780132	0.000151183	0.000237411	1.57036	6.69483e-09
K01870	0.000384581	0.000421246	1.09534	0.000106032	0.000378844	0.000421246	1.11192	4.23236e-10	0.000384581	0.000364599	0.948042	0.429054	0.000384581	0.000368825	0.95903	0.333692	0.000368825	0.000381329	1.0339	0.275064
K01425	6.81632e-05	4.7266e-05	0.693424	0.00691448	6.68139e-05	4.7266e-05	0.707427	0.0578508	6.81632e-05	6.11341e-05	0.896878	0.52909	6.81632e-05	7.35413e-05	1.0789	0.499523	7.35413e-05	5.56908e-05	0.757272	0.00269537
K14155	0.000316509	0.000399757	1.26302	5.81562e-08	0.000341236	0.000399757	1.1715	1.64432e-09	0.000316509	0.000322518	1.01899	0.653529	0.000316509	0.000434805	1.37375	5.12472e-06	0.000434805	0.000307074	0.706235	1.06878e-08
K03929	0.00013227	0.000225221	1.70273	3.2599e-06	0.000150871	0.000225221	1.49281	4.43741e-07	0.00013227	0.000125836	0.951356	0.601388	0.00013227	0.000195579	1.47863	0.365307	0.000195579	0.00012825	0.655744	0.554623
K02226	0.0002541	0.000153582	0.604416	1.04777e-09	0.000241001	0.000153582	0.637266	9.39897e-16	0.0002541	0.000272252	1.07144	0.604077	0.0002541	0.000177612	0.698986	1.12184e-05	0.000177612	0.000273179	1.53806	1.8979e-08
K03885	5.55421e-05	8.657e-05	1.55864	0.000709325	4.66704e-05	8.657e-05	1.85493	1.83363e-12	5.55421e-05	3.601e-05	0.648337	0.176142	5.55421e-05	7.60757e-05	1.36969	0.395433	7.60757e-05	3.35416e-05	0.440897	8.35663e-05
K02056	0.000278028	0.000186664	0.671387	2.90815e-06	0.000247797	0.000186664	0.753295	1.01673e-06	0.000278028	0.00028042	1.0086	0.967056	0.000278028	0.000182823	0.65757	6.18271e-07	0.000182823	0.000267981	1.46579	1.50996e-07
K08681	0.000106346	0.000145652	1.36961	3.25446e-05	0.000114493	0.000145652	1.27215	6.2209e-05	0.000106346	8.18203e-05	0.769378	0.158198	0.000106346	0.000135051	1.26992	0.08934	0.000135051	0.000106856	0.791228	0.0513115
K07012	0.000147023	0.000132711	0.902655	0.166877	0.000153804	0.000132711	0.862855	0.0146957	0.000147023	0.000153024	1.04082	0.782002	0.000147023	0.000119564	0.813239	0.010277	0.000119564	0.000144071	1.20496	0.0307601
K07335	0.000197121	0.000166518	0.844751	0.00940266	0.000182424	0.000166518	0.912809	0.0179971	0.000197121	0.000226446	1.14877	0.0489499	0.000197121	0.000145198	0.736592	0.000174972	0.000145198	0.000196343	1.35224	4.7174e-05
K01953	0.000359153	0.000303929	0.846238	0.00523154	0.000314766	0.000303929	0.96557	0.22189	0.000359153	0.000371837	1.03531	0.870482	0.000359153	0.000292502	0.81442	0.00308722	0.000292502	0.000395043	1.35057	4.3033e-07
K20444	0.000182505	0.000150164	0.822792	0.0113443	0.000228138	0.000150164	0.658215	6.76723e-11	0.000182505	0.000235986	1.29303	0.00704376	0.000182505	0.000149332	0.818234	0.0547193	0.000149332	0.000233078	1.5608	3.90598e-06
K04066	0.000283469	0.000305653	1.07826	0.000664691	0.00028809	0.000305653	1.06097	3.01253e-06	0.000283469	0.000270667	0.954837	0.0447832	0.000283469	0.000269838	0.951912	0.0294577	0.000269838	0.000292142	1.08266	0.000944992
K02034	0.000273538	0.000154567	0.565066	2.9219e-10	0.000264463	0.000154567	0.584457	4.73831e-18	0.000273538	0.000299337	1.09432	0.516975	0.000273538	0.000191264	0.699221	4.46035e-05	0.000191264	0.000261787	1.36872	1.91837e-05
K09761	0.000249484	0.000252848	1.01348	0.32336	0.000255391	0.000252848	0.990042	0.807781	0.000249484	0.000251985	1.01002	0.715935	0.000249484	0.000239407	0.959607	0.404195	0.000239407	0.000271798	1.1353	7.82868e-05
K01775	0.000302662	0.000314242	1.03826	0.105839	0.000291231	0.000314242	1.07901	1.10562e-05	0.000302662	0.000285816	0.94434	0.160484	0.000302662	0.000298528	0.986339	0.680636	0.000298528	0.000290795	0.974098	0.447608
K01372	9.09807e-05	0.000225079	2.47392	7.54095e-12	0.000127461	0.000225079	1.76587	1.52251e-13	9.09807e-05	8.69909e-05	0.956147	0.736544	9.09807e-05	0.000207877	2.28485	1.51112e-07	0.000207877	0.000101284	0.487229	1.65979e-08
K02687	0.000247044	0.000250386	1.01353	0.761112	0.000249403	0.000250386	1.00394	0.588452	0.000247044	0.000252595	1.02247	0.512066	0.000247044	0.000248409	1.00553	0.864401	0.000248409	0.000264957	1.06661	0.0370126
K00067	0.000278989	0.000297223	1.06536	0.316586	0.000316824	0.000297223	0.938132	0.0214113	0.000278989	0.000321595	1.15271	0.00627489	0.000278989	0.00030404	1.08979	0.186669	0.00030404	0.000324601	1.06763	0.0417052
K07646	0.000331821	0.000200058	0.602907	5.14182e-09	0.00029867	0.000200058	0.669829	8.47828e-14	0.000331821	0.000329773	0.993826	0.838119	0.000331821	0.000261516	0.788122	0.0109754	0.000261516	0.000304131	1.16295	0.0560043
K02773	5.70033e-05	1.33499e-05	0.234196	3.91559e-09	3.65667e-05	1.33499e-05	0.365084	7.63004e-18	5.70033e-05	2.2422e-05	0.393346	0.149082	5.70033e-05	3.60363e-05	0.632179	0.0726327	3.60363e-05	4.04578e-05	1.1227	0.0310016
K02343	0.000290354	0.000295735	1.01853	0.613994	0.000313348	0.000295735	0.943791	0.0484573	0.000290354	0.00029435	1.01376	0.559105	0.000290354	0.000276826	0.953409	0.0576589	0.000276826	0.000311327	1.12463	2.20138e-05
K01868	0.00032945	0.000313786	0.952456	0.232718	0.000342146	0.000313786	0.917112	0.0014823	0.00032945	0.000327639	0.994504	0.843467	0.00032945	0.000324295	0.984354	0.831737	0.000324295	0.000338731	1.04451	0.397421
K03639	0.000144013	9.87769e-05	0.685891	1.60415e-05	0.000156817	9.87769e-05	0.629888	7.38766e-15	0.000144013	0.000139664	0.969807	0.867773	0.000144013	0.0001121	0.778401	0.0187855	0.0001121	0.00015912	1.41945	4.7174e-05
K02428	0.000334852	0.000421755	1.25953	9.68631e-14	0.000358221	0.000421755	1.17736	6.11413e-21	0.000334852	0.000331733	0.990686	0.962692	0.000334852	0.000397652	1.18755	2.19266e-07	0.000397652	0.000340373	0.855956	1.83693e-08
K07001	0.000188181	0.000175164	0.930826	0.165982	0.000180021	0.000175164	0.973018	0.921471	0.000188181	0.000198415	1.05438	0.664251	0.000188181	0.000222419	1.18194	0.0812796	0.000222419	0.000166263	0.747522	0.000185032
K07025	0.000231488	0.000279344	1.20673	0.00044317	0.000279118	0.000279344	1.00081	0.611203	0.000231488	0.000244076	1.05438	0.567261	0.000231488	0.000301644	1.30307	8.14646e-05	0.000301644	0.000267638	0.887264	0.00933279
K15051	8.10017e-05	7.18503e-05	0.887023	0.0784288	9.82435e-05	7.18503e-05	0.73135	1.06388e-05	8.10017e-05	8.77571e-05	1.0834	0.41444	8.10017e-05	6.74372e-05	0.832541	0.026258	6.74372e-05	0.000132793	1.96913	2.83329e-06
K03561	0.000189784	0.000292154	1.5394	2.94735e-06	0.000173272	0.000292154	1.6861	4.04677e-14	0.000189784	0.000149041	0.785316	0.288512	0.000189784	0.00032841	1.73044	2.70164e-06	0.00032841	0.000120348	0.366458	3.13506e-13
K16211	3.15543e-05	0.000120005	3.80314	2.56154e-13	4.15722e-05	0.000120005	2.88668	9.48605e-23	3.15543e-05	2.65914e-05	0.842718	0.855382	3.15543e-05	8.96263e-05	2.84038	2.77812e-06	8.96263e-05	2.37956e-05	0.265498	1.37981e-10
K04069	0.000380434	0.000416886	1.09582	0.0179317	0.000373919	0.000416886	1.11491	0.000135109	0.000380434	0.000361324	0.949768	0.456752	0.000380434	0.000342828	0.901151	0.0247351	0.000342828	0.000399694	1.16587	4.03709e-06
K18640	0.000237874	0.000138151	0.580772	1.58252e-09	0.000225937	0.000138151	0.611455	1.54193e-12	0.000237874	0.000261599	1.09974	0.938481	0.000237874	0.000162182	0.681796	0.000195725	0.000162182	0.000281321	1.73461	1.00168e-06
K11529	7.80485e-05	4.59377e-05	0.588579	9.62447e-06	7.34082e-05	4.59377e-05	0.625785	5.47384e-08	7.80485e-05	9.55012e-05	1.22361	0.109376	7.80485e-05	4.53897e-05	0.581557	0.000182751	4.53897e-05	8.72005e-05	1.92115	2.19684e-07
K00057	0.000250437	0.000238068	0.950608	0.19308	0.000258072	0.000238068	0.922484	0.000109671	0.000250437	0.000248718	0.993134	0.519095	0.000250437	0.000222351	0.88785	0.0026602	0.000222351	0.000271236	1.21986	7.463e-10
K09458	0.000291623	0.000300511	1.03048	0.0148569	0.000280246	0.000300511	1.07231	2.90434e-05	0.000291623	0.000293277	1.00567	0.509148	0.000291623	0.000299225	1.02607	0.23617	0.000299225	0.000306415	1.02403	0.580513
K12573	0.000260861	0.000332164	1.27334	1.43176e-07	0.00028704	0.000332164	1.15721	3.87899e-08	0.000260861	0.000250838	0.961574	0.684903	0.000260861	0.00033318	1.27723	0.0045186	0.00033318	0.000250022	0.750412	5.68923e-05
K01710	0.000258749	0.000268808	1.03887	0.171548	0.000275177	0.000268808	0.976856	0.250478	0.000258749	0.000248805	0.961566	0.536256	0.000258749	0.000318382	1.23046	1.37989e-05	0.000318382	0.00026026	0.817446	4.03709e-06
K00147	0.000257282	0.000254498	0.989178	0.682876	0.000247902	0.000254498	1.02661	0.00968303	0.000257282	0.000259313	1.00789	0.996309	0.000257282	0.000250442	0.973416	0.503189	0.000250442	0.000262928	1.04986	0.282275
K10440	0.000172259	0.00010385	0.602872	5.55254e-07	0.00017542	0.00010385	0.592009	1.66523e-14	0.000172259	0.00017849	1.03617	0.691321	0.000172259	0.000136231	0.79085	0.0115171	0.000136231	0.000164508	1.20756	0.00339469
K11189	0.000374033	0.000272235	0.727837	7.69582e-06	0.000389693	0.000272235	0.698589	7.47124e-12	0.000374033	0.000387472	1.03593	0.691321	0.000374033	0.000319961	0.855435	0.0568968	0.000319961	0.000426727	1.33369	0.000284417
K00571	0.000271261	0.000219366	0.808691	0.0133262	0.000241107	0.000219366	0.909828	0.0241432	0.000271261	0.000268045	0.988146	0.920138	0.000271261	0.000194834	0.718253	0.000813657	0.000194834	0.00026758	1.37337	0.000146811
K03100	0.000478778	0.000477387	0.997094	0.547411	0.000516126	0.000477387	0.924943	1.18735e-05	0.000478778	0.00050375	1.05216	0.109376	0.000478778	0.000520945	1.08807	0.00241715	0.000520945	0.000500638	0.961019	0.0840799
K19883	1.80481e-05	3.64271e-05	2.01834	3.12061e-06	4.98026e-05	3.64271e-05	0.73143	0.151532	1.80481e-05	2.46441e-05	1.36547	0.223256	1.80481e-05	2.37116e-05	1.3138	0.940035	2.37116e-05	2.36298e-05	0.99655	0.366902
K00864	0.000207735	0.000169893	0.817837	0.00196764	0.000229123	0.000169893	0.741492	6.54753e-10	0.000207735	0.000232293	1.11822	0.185792	0.000207735	0.000153701	0.739888	0.000310465	0.000153701	0.000236812	1.54073	8.5167e-10
K01256	4.54417e-05	2.21897e-05	0.488311	6.7851e-05	4.34151e-05	2.21897e-05	0.511106	8.26357e-08	4.54417e-05	2.96474e-05	0.652426	0.0130935	4.54417e-05	3.35405e-05	0.738099	0.339454	3.35405e-05	4.0926e-05	1.2202	0.994491
K19002	1.88265e-05	2.01347e-05	1.06949	0.516644	2.84849e-05	2.01347e-05	0.706855	0.0091267	1.88265e-05	2.55622e-05	1.35778	0.0223384	1.88265e-05	1.42023e-05	0.754378	0.00232844	1.42023e-05	2.72483e-05	1.91858	1.0112e-05
K01790	0.000240091	0.00033719	1.40443	5.94159e-09	0.000251559	0.00033719	1.3404	4.91038e-17	0.000240091	0.000243053	1.01234	0.313315	0.000240091	0.000340942	1.42006	3.58078e-06	0.000340942	0.000253889	0.744668	1.72508e-05
K03630	0.000358533	0.000357362	0.996735	0.437757	0.000344809	0.000357362	1.03641	0.0437032	0.000358533	0.000330067	0.920605	0.177532	0.000358533	0.000400418	1.11682	7.23929e-05	0.000400418	0.000337881	0.843821	6.90762e-07
K01778	0.000251288	0.000270515	1.07651	0.0303726	0.000270651	0.000270515	0.999497	0.553741	0.000251288	0.00026791	1.06615	0.0667776	0.000251288	0.000273845	1.08977	0.0202784	0.000273845	0.000252545	0.92222	0.0399262
K03183	7.34316e-05	0.000112808	1.53622	2.60093e-05	7.26838e-05	0.000112808	1.55203	3.45135e-12	7.34316e-05	6.15646e-05	0.838393	0.385756	7.34316e-05	0.000112226	1.52831	0.000297536	0.000112226	5.50696e-05	0.490702	1.22504e-09
K21600	0.000243125	0.000160983	0.662142	2.95732e-07	0.000223671	0.000160983	0.719733	5.35697e-11	0.000243125	0.000235634	0.969191	0.972429	0.000243125	0.000180565	0.742683	0.00084791	0.000180565	0.000231227	1.28058	0.000221562
K03043	0.000419553	0.000508036	1.2109	5.72104e-10	0.000422746	0.000508036	1.20175	3.60107e-18	0.000419553	0.000397748	0.948028	0.210177	0.000419553	0.000418591	0.997706	0.850898	0.000418591	0.000420781	1.00523	0.694375
K00867	2.77206e-05	5.40382e-06	0.194939	5.70263e-11	2.12393e-05	5.40382e-06	0.254426	6.25141e-12	2.77206e-05	1.41235e-05	0.509494	1.86182e-05	2.77206e-05	4.07117e-06	0.146864	4.29992e-09	4.07117e-06	3.02723e-05	7.43578	2.23256e-07
K07741	3.8726e-05	2.04148e-05	0.527159	0.000173286	3.20375e-05	2.04148e-05	0.637214	1.26073e-06	3.8726e-05	2.87154e-05	0.741501	0.219896	3.8726e-05	2.36643e-05	0.611069	0.225386	2.36643e-05	4.27488e-05	1.80647	0.2736
K07749	1.35077e-05	1.95393e-06	0.144653	9.08202e-12	1.54019e-05	1.95393e-06	0.126863	1.8589e-18	1.35077e-05	7.75381e-06	0.57403	0.000338093	1.35077e-05	2.26305e-06	0.167538	3.8952e-09	2.26305e-06	1.29142e-05	5.70653	9.63225e-08
K10441	0.000160947	8.43695e-05	0.524206	2.50844e-10	0.000148764	8.43695e-05	0.567137	1.96165e-17	0.000160947	0.000156914	0.974942	0.923103	0.000160947	0.000107282	0.666568	3.84369e-05	0.000107282	0.000150751	1.40518	1.49151e-05
K02358	0.000344681	0.000352818	1.02361	0.227029	0.000327575	0.000352818	1.07706	0.000716344	0.000344681	0.000321959	0.934079	0.00999269	0.000344681	0.000327355	0.949733	0.503189	0.000327355	0.000350491	1.07068	0.0834504
K01945	0.000273189	0.000281476	1.03033	0.151882	0.00027952	0.000281476	1.007	0.155231	0.000273189	0.000278166	1.01822	0.701813	0.000273189	0.000277841	1.01703	0.419784	0.000277841	0.000298743	1.07523	0.0713931
K00850	0.000282785	0.000269595	0.953355	0.86077	0.000271615	0.000269595	0.992563	0.551336	0.000282785	0.000272494	0.963607	0.955623	0.000282785	0.000319899	1.13124	1.31081e-05	0.000319899	0.000272215	0.85094	3.38681e-07
K01811	0.000183219	0.000253573	1.38399	0.00010869	0.000215706	0.000253573	1.17555	0.00224866	0.000183219	0.000170937	0.932963	0.736544	0.000183219	0.000312892	1.70775	1.76668e-07	0.000312892	0.000143074	0.457261	1.38964e-13
K03589	0.000159713	0.000193728	1.21298	2.81607e-05	0.000181336	0.000193728	1.06834	0.000315678	0.000159713	0.000158009	0.989333	0.888561	0.000159713	0.00020781	1.30115	1.00781e-07	0.00020781	0.000149143	0.717693	3.98756e-11
K02033	0.000277803	0.000157275	0.566139	4.55195e-10	0.000268727	0.000157275	0.58526	2.21514e-17	0.000277803	0.000290367	1.04523	0.809597	0.000277803	0.000194944	0.701735	5.97139e-05	0.000194944	0.000264492	1.35676	2.01096e-05
K06871	0.000399393	0.000357089	0.894079	0.000530457	0.000391171	0.000357089	0.912873	8.36317e-05	0.000399393	0.000407872	1.02123	0.485854	0.000399393	0.000334745	0.838133	0.000199925	0.000334745	0.000408697	1.22092	4.98642e-05
K03501	0.000330518	0.000294892	0.892212	0.000877105	0.000323966	0.000294892	0.910257	3.27001e-06	0.000330518	0.000313923	0.949792	0.40678	0.000330518	0.000289837	0.876918	0.000780132	0.000289837	0.000344351	1.18808	2.64343e-07
K18672	0.000177547	0.000134093	0.755256	9.73417e-05	0.000184321	0.000134093	0.7275	2.5141e-10	0.000177547	0.000189598	1.06788	0.339367	0.000177547	0.000137455	0.774192	0.00281752	0.000137455	0.000200157	1.45616	3.07773e-07
K00554	0.000251058	0.00023761	0.946437	0.218067	0.000243157	0.00023761	0.977186	0.663827	0.000251058	0.000240998	0.959933	0.673861	0.000251058	0.00021475	0.855382	0.000133287	0.00021475	0.000236966	1.10345	0.00346722
K03545	0.000402593	0.000389993	0.968703	0.168713	0.000441003	0.000389993	0.884332	3.15645e-06	0.000402593	0.000424379	1.05411	0.327694	0.000402593	0.000363058	0.9018	0.00901996	0.000363058	0.000429067	1.18181	4.66231e-05
K02781	3.93561e-05	8.94062e-06	0.227173	1.73602e-10	3.12759e-05	8.94062e-06	0.285863	1.84099e-19	3.93561e-05	2.22615e-05	0.565642	0.0035769	3.93561e-05	2.92787e-05	0.743942	0.0499702	2.92787e-05	3.30351e-05	1.1283	0.133292
K05366	0.000321327	0.000403745	1.25649	2.1457e-10	0.000315737	0.000403745	1.27874	2.28009e-21	0.000321327	0.000310537	0.96642	0.633716	0.000321327	0.000376778	1.17257	0.00251317	0.000376778	0.000317966	0.843908	0.000352703
K02371	0.000215466	0.000151485	0.703061	1.42997e-06	0.000211359	0.000151485	0.71672	8.76675e-13	0.000215466	0.000236312	1.09675	0.056182	0.000215466	0.000215614	1.00069	0.541682	0.000215614	0.000225105	1.04402	0.694375
K09702	6.57046e-05	0.000105371	1.60371	0.00065034	7.29519e-05	0.000105371	1.44439	8.97886e-05	6.57046e-05	4.69008e-05	0.713813	0.306796	6.57046e-05	0.000110909	1.688	0.00477392	0.000110909	4.59082e-05	0.413926	2.45643e-06
K11144	6.94272e-06	4.38516e-06	0.63162	0.262489	1.24861e-05	4.38516e-06	0.351205	0.423929	6.94272e-06	4.55855e-06	0.656594	0.362456	6.94272e-06	1.8077e-06	0.260374	0.0309833	1.8077e-06	1.71532e-05	9.48897	9.89057e-11
K00014	0.000324266	0.000289624	0.893168	0.0011491	0.000353712	0.000289624	0.818814	4.3633e-15	0.000324266	0.000327096	1.00873	0.860835	0.000324266	0.000306322	0.944664	0.12415	0.000306322	0.000365095	1.19186	5.8317e-05
K11069	0.00021618	0.000218259	1.00962	0.687198	0.000222495	0.000218259	0.980961	0.832836	0.00021618	0.000234572	1.08508	0.0573385	0.00021618	0.000224072	1.03651	0.320606	0.000224072	0.00022924	1.02306	0.971907
K00942	0.000259437	0.000274391	1.05764	0.0851627	0.000261847	0.000274391	1.0479	0.0159749	0.000259437	0.000248563	0.958085	0.123171	0.000259437	0.000262962	1.01359	0.5665	0.000262962	0.000254492	0.967791	0.117374
K03575	0.000218897	0.000216816	0.990493	0.94275	0.000229566	0.000216816	0.944459	0.0694031	0.000218897	0.000230021	1.05082	0.200847	0.000218897	0.00022578	1.03144	0.591754	0.00022578	0.000218085	0.965918	0.596307
K02434	0.000138882	0.000111286	0.801295	0.0103356	0.000151515	0.000111286	0.734487	2.12425e-07	0.000138882	0.000130947	0.942864	0.867773	0.000138882	0.000108111	0.778436	0.0196658	0.000108111	0.000152487	1.41047	2.87509e-05
K00010	7.89723e-05	3.07761e-05	0.389708	2.82402e-06	5.50701e-05	3.07761e-05	0.558854	2.12289e-12	7.89723e-05	4.81321e-05	0.609481	0.801059	7.89723e-05	6.07721e-05	0.769537	0.220859	6.07721e-05	6.94812e-05	1.14331	0.0139
K00876	0.000335435	0.000423009	1.26107	8.72424e-12	0.000364138	0.000423009	1.16167	9.00773e-17	0.000335435	0.000365459	1.08951	0.0539282	0.000335435	0.000404394	1.20558	1.00609e-05	0.000404394	0.000348892	0.862753	2.48482e-05
K07636	0.000292561	0.000445771	1.52368	1.16309e-13	0.000328178	0.000445771	1.35832	4.31915e-19	0.000292561	0.00029611	1.01213	0.672149	0.000292561	0.000403973	1.38082	4.84541e-07	0.000403973	0.000282701	0.699802	6.99884e-11
K02240	2.18317e-06	4.07089e-06	1.86467	0.576109	9.39058e-06	4.07089e-06	0.433508	0.267601	2.18317e-06	4.02126e-06	1.84194	0.0494413	2.18317e-06	1.67195e-06	0.765838	0.0127064	1.67195e-06	1.43089e-05	8.55818	4.55132e-11
K00688	0.000469521	0.00043835	0.93361	0.0245632	0.000489698	0.00043835	0.895143	1.20285e-06	0.000469521	0.000476401	1.01465	0.833091	0.000469521	0.000415042	0.883969	0.00146198	0.000415042	0.000481147	1.15927	2.05758e-06
K00425	0.000107856	0.000118674	1.1003	0.0347237	8.7121e-05	0.000118674	1.36218	1.6429e-08	0.000107856	6.74584e-05	0.625449	0.0108493	0.000107856	0.000135067	1.25229	0.0286339	0.000135067	6.75343e-05	0.500006	1.31987e-08
K03924	0.000227039	0.000313576	1.38116	5.5159e-10	0.000246341	0.000313576	1.27294	2.30074e-15	0.000227039	0.000224729	0.989825	0.952728	0.000227039	0.000276721	1.21883	0.000395868	0.000276721	0.000221382	0.800017	6.28109e-06
K01012	0.000260086	0.000165774	0.637381	7.00324e-09	0.000247146	0.000165774	0.670753	2.24194e-18	0.000260086	0.000237671	0.913816	0.542523	0.000260086	0.000276595	1.06348	0.438162	0.000276595	0.000243837	0.881566	0.0948631
K01647	0.000342281	0.000305824	0.893487	0.0273075	0.000367125	0.000305824	0.833023	9.18008e-10	0.000342281	0.000345984	1.01082	0.763325	0.000342281	0.000331468	0.96841	0.703506	0.000331468	0.000389821	1.17604	0.00098201
K00008	0.000102425	6.90866e-05	0.674509	0.00328489	0.000107632	6.90866e-05	0.641877	1.49428e-11	0.000102425	9.16013e-05	0.894325	0.534107	0.000102425	9.35217e-05	0.913074	0.835891	9.35217e-05	0.000107506	1.14953	0.137921
K06997	0.000244382	0.000250803	1.02627	0.319323	0.000240867	0.000250803	1.04125	0.0169002	0.000244382	0.000243565	0.996655	0.975109	0.000244382	0.000224241	0.917581	0.00101982	0.000224241	0.000247901	1.10551	2.34061e-05
K00927	0.000274368	0.000270441	0.985689	0.86077	0.000269818	0.000270441	1.00231	0.803429	0.000274368	0.000269804	0.983365	0.925891	0.000274368	0.000253336	0.923345	0.0290433	0.000253336	0.000281407	1.1108	0.00147856
K05833	0.000270143	0.000217587	0.80545	0.00165878	0.000277027	0.000217587	0.785435	2.21646e-06	0.000270143	0.000323255	1.19661	0.0088219	0.000270143	0.000202108	0.748152	0.00178519	0.000202108	0.000342855	1.69639	8.64528e-10
K00812	0.000116078	0.000290976	2.50673	3.34011e-13	0.000127205	0.000290976	2.28745	4.17804e-24	0.000116078	0.000113837	0.980696	0.6667	0.000116078	0.000253065	2.18013	6.54738e-07	0.000253065	8.37106e-05	0.330786	1.29052e-12
K03315	9.41579e-05	0.000156947	1.66685	1.04777e-09	0.000106108	0.000156947	1.47912	1.01796e-15	9.41579e-05	9.88791e-05	1.05014	0.788031	9.41579e-05	0.000140939	1.49684	1.45177e-05	0.000140939	7.56174e-05	0.536524	1.50375e-10
K03750	7.40347e-05	4.24605e-05	0.573522	4.15068e-08	7.55997e-05	4.24605e-05	0.561649	1.07579e-13	7.40347e-05	7.20743e-05	0.97352	0.815001	7.40347e-05	4.98346e-05	0.673125	0.000213373	4.98346e-05	6.86484e-05	1.37752	0.00104298
K03438	0.000324477	0.000350548	1.08035	0.00403175	0.00035285	0.000350548	0.993478	0.726201	0.000324477	0.000338155	1.04215	0.0773022	0.000324477	0.000325093	1.0019	0.76118	0.000325093	0.00035214	1.0832	0.00263179
K04720	0.000144839	9.91068e-05	0.684254	9.9706e-07	0.000160911	9.91068e-05	0.615909	1.26736e-17	0.000144839	0.000163185	1.12667	0.0378449	0.000144839	0.000132059	0.911764	0.548857	0.000132059	0.000158737	1.20201	0.00887083
K00005	0.000155725	6.9028e-05	0.443268	5.58821e-11	0.000115682	6.9028e-05	0.596706	4.24264e-15	0.000155725	0.000115144	0.739407	0.0597119	0.000155725	0.000109017	0.700061	0.00351487	0.000109017	0.000133181	1.22165	0.00459532
K02115	0.000336214	0.000312301	0.928876	0.037896	0.000365081	0.000312301	0.85543	3.64142e-09	0.000336214	0.000357064	1.06201	0.118765	0.000336214	0.00031897	0.948712	0.20207	0.00031897	0.000370817	1.16255	0.000331265
K03550	0.000256989	0.000263192	1.02414	0.158749	0.000251257	0.000263192	1.0475	0.000294116	0.000256989	0.000249807	0.972052	0.69951	0.000256989	0.000245734	0.956203	0.242865	0.000245734	0.000266832	1.08586	0.00350788
K00655	0.00035583	0.000343567	0.965536	0.154406	0.000383369	0.000343567	0.896178	1.4652e-06	0.00035583	0.000374312	1.05194	0.216788	0.00035583	0.000325226	0.913992	0.0455458	0.000325226	0.000391376	1.2034	3.09086e-05
K05919	0.000144314	0.000149566	1.03639	0.0635804	0.000133022	0.000149566	1.12437	0.00428078	0.000144314	0.000135068	0.935934	0.859388	0.000144314	0.000144663	1.00242	0.55923	0.000144663	0.000133708	0.924273	0.405296
K02794	8.19499e-05	3.55991e-05	0.434401	2.21802e-07	6.48966e-05	3.55991e-05	0.548551	2.03597e-16	8.19499e-05	6.08253e-05	0.742225	0.972798	8.19499e-05	7.45659e-05	0.909896	0.986067	7.45659e-05	7.43065e-05	0.996522	0.330533
K16089	0.000172702	0.00019875	1.15083	0.0764836	0.00015799	0.00019875	1.258	6.10014e-07	0.000172702	0.000144688	0.837791	0.233408	0.000172702	0.000275578	1.59569	4.04139e-05	0.000275578	0.000111573	0.404869	2.95356e-12
K00648	0.000236211	0.000257904	1.09184	0.00649402	0.000257695	0.000257904	1.00081	0.761589	0.000236211	0.000258532	1.0945	0.0150998	0.000236211	0.000291232	1.23293	6.28803e-08	0.000291232	0.000246911	0.847816	9.8028e-08
K02406	0.000133253	0.000160239	1.20252	0.216117	0.000187812	0.000160239	0.853188	0.0671675	0.000133253	0.000183836	1.37961	0.0405244	0.000133253	0.000200268	1.50292	0.0822166	0.000200268	0.00018015	0.899543	0.428256
K00640	0.00030697	0.000349664	1.13908	6.53867e-05	0.000297087	0.000349664	1.17697	1.08027e-14	0.00030697	0.000293341	0.955602	0.684903	0.00030697	0.000339297	1.10531	0.127092	0.000339297	0.000306591	0.903608	0.0291502
K01989	0.000296203	0.000237002	0.800134	0.000840812	0.000299683	0.000237002	0.790844	1.02287e-06	0.000296203	0.000351124	1.18541	0.00870977	0.000296203	0.000229398	0.77446	0.00444155	0.000229398	0.000358194	1.56146	9.87002e-09
K09951	0.000138616	0.000161248	1.16326	0.016802	0.000157456	0.000161248	1.02408	0.591789	0.000138616	0.000139462	1.0061	0.980901	0.000138616	0.000159427	1.15013	0.24075	0.000159427	0.000163529	1.02573	0.788735
K00764	0.000352011	0.000419016	1.19035	4.20765e-09	0.000362236	0.000419016	1.15675	2.08334e-18	0.000352011	0.000361431	1.02676	0.579444	0.000352011	0.000391747	1.11289	0.00364765	0.000391747	0.000376381	0.960774	0.0395864
K01129	0.000247507	0.000330452	1.33512	4.21259e-10	0.000264311	0.000330452	1.25024	6.97645e-15	0.000247507	0.000264314	1.06791	0.0550224	0.000247507	0.000285766	1.15458	0.0015847	0.000285766	0.000238998	0.836342	5.80154e-06
K03070	0.000354362	0.00039915	1.12639	3.21129e-05	0.00037566	0.00039915	1.06253	0.000647161	0.000354362	0.000354909	1.00154	0.927797	0.000354362	0.000369536	1.04282	0.320606	0.000369536	0.000381301	1.03184	0.528853
K20266	2.60434e-05	4.28813e-06	0.164653	3.26165e-13	1.40373e-05	4.28813e-06	0.30548	7.21099e-12	2.60434e-05	3.50737e-06	0.134674	4.48889e-07	2.60434e-05	1.2217e-05	0.469101	5.49719e-05	1.2217e-05	3.05414e-06	0.249992	0.968661
K01803	0.000269534	0.000280902	1.04218	0.0953972	0.000268179	0.000280902	1.04744	0.00468549	0.000269534	0.000267273	0.99161	0.977046	0.000269534	0.000261376	0.969733	0.380278	0.000261376	0.000280425	1.07288	0.0191347
K01809	0.000173508	0.000192619	1.11015	0.0073031	0.000167797	0.000192619	1.14793	5.47896e-07	0.000173508	0.000175623	1.01219	0.980901	0.000173508	0.00018747	1.08047	0.182891	0.00018747	0.000194102	1.03538	0.570721
K03629	0.000316858	0.000306711	0.967975	0.117897	0.000334477	0.000306711	0.916985	1.24644e-06	0.000316858	0.000320748	1.01228	0.779537	0.000316858	0.000291252	0.919186	0.00589586	0.000291252	0.00034047	1.16899	5.25453e-09
K11202	6.65133e-05	5.77014e-06	0.0867517	2.75446e-16	3.9536e-05	5.77014e-06	0.145946	6.41439e-23	6.65133e-05	3.95637e-05	0.594824	2.99688e-05	6.65133e-05	8.35787e-06	0.125657	2.79959e-09	8.35787e-06	5.93869e-05	7.10551	7.43446e-07
K02040	0.000319332	0.000336021	1.05226	0.128577	0.000346135	0.000336021	0.970779	0.247534	0.000319332	0.000333882	1.04556	0.224987	0.000319332	0.000301275	0.943452	0.0425263	0.000301275	0.000347059	1.15197	1.95691e-06
K13747	0.000162861	0.000189178	1.16159	0.000643087	0.000178495	0.000189178	1.05985	0.000424828	0.000162861	0.000179626	1.10294	0.155661	0.000162861	0.000197903	1.21516	7.40957e-05	0.000197903	0.000179522	0.907123	0.111619
K04094	0.000136118	0.000102093	0.750034	0.00289969	0.00011573	0.000102093	0.882168	0.0761156	0.000136118	0.000140142	1.02956	0.77519	0.000136118	7.78447e-05	0.571892	7.71305e-06	7.78447e-05	0.000146783	1.88558	8.03869e-09
K03337	4.97034e-05	2.05652e-05	0.413758	4.47924e-06	3.36256e-05	2.05652e-05	0.611594	2.67584e-09	4.97034e-05	3.2112e-05	0.646073	0.672149	4.97034e-05	4.73979e-05	0.953615	0.428737	4.73979e-05	3.76601e-05	0.794552	0.900379
K04758	0.000377964	0.000260819	0.690064	4.19006e-07	0.000340646	0.000260819	0.76566	2.70714e-08	0.000377964	0.00036995	0.978798	0.809597	0.000377964	0.000265918	0.703555	7.40957e-05	0.000265918	0.000401619	1.51031	8.03869e-09
K13292	0.000248989	0.000175338	0.704199	1.42997e-06	0.000235231	0.000175338	0.745386	1.39962e-09	0.000248989	0.000246763	0.991061	0.79032	0.000248989	0.000169955	0.682579	1.15177e-05	0.000169955	0.000262304	1.54338	3.41154e-10
K01681	0.000310943	0.000257565	0.828333	1.91158e-05	0.000299996	0.000257565	0.858559	2.67595e-10	0.000310943	0.000290816	0.935269	0.210177	0.000310943	0.000299624	0.963597	0.724236	0.000299624	0.000321733	1.07379	0.316567
K18707	0.000220852	0.000264195	1.19626	3.25121e-07	0.000234091	0.000264195	1.1286	1.75131e-10	0.000220852	0.000233961	1.05936	0.177532	0.000220852	0.000239779	1.0857	0.117207	0.000239779	0.000219587	0.915789	0.0294043
K07273	8.23049e-05	0.000297748	3.61762	2.88152e-11	9.97278e-05	0.000297748	2.9856	8.3274e-20	8.23049e-05	7.36895e-05	0.895324	0.79032	8.23049e-05	0.000179607	2.18221	0.000133287	0.000179607	7.74514e-05	0.431227	7.04013e-06
K02108	0.000321264	0.000309526	0.963464	0.30935	0.000354682	0.000309526	0.872686	1.94651e-08	0.000321264	0.000341873	1.06415	0.120997	0.000321264	0.000311524	0.969681	0.333692	0.000311524	0.000355829	1.14222	0.00146262
K06378	0.000154294	0.000121889	0.789978	0.00354253	0.000160554	0.000121889	0.759174	1.31561e-06	0.000154294	0.00017517	1.1353	0.0629229	0.000154294	0.000111782	0.724478	0.00377879	0.000111782	0.000180378	1.61365	4.24922e-08
K01875	0.000313386	0.000316906	1.01123	0.778095	0.000315529	0.000316906	1.00436	0.664489	0.000313386	0.000305946	0.976257	0.983522	0.000313386	0.000285586	0.911291	0.0345047	0.000285586	0.000330979	1.15895	1.11918e-06
K11991	0.000281826	0.000271894	0.964759	0.326195	0.000281425	0.000271894	0.966132	0.0578508	0.000281826	0.000285045	1.01142	0.409015	0.000281826	0.000275042	0.975931	0.864781	0.000275042	0.000293545	1.06727	0.0261325
K08724	7.63881e-07	1.89099e-06	2.47551	0.00952177	5.91919e-06	1.89099e-06	0.319468	0.0966949	7.63881e-07	1.62318e-06	2.12491	0.0818289	7.63881e-07	5.2968e-07	0.693406	0.00111134	5.2968e-07	1.81999e-06	3.43602	1.79927e-07
K03823	0.000204846	0.000129014	0.629811	7.51704e-11	0.000205187	0.000129014	0.628766	1.6363e-20	0.000204846	0.000203442	0.993143	0.680592	0.000204846	0.00017653	0.861766	0.131314	0.00017653	0.000208825	1.18294	0.0344375
K02335	0.000347347	0.00036783	1.05897	0.00169241	0.000355113	0.00036783	1.03581	0.000670412	0.000347347	0.000340471	0.980204	0.918042	0.000347347	0.000352652	1.01527	0.454432	0.000352652	0.000359236	1.01867	0.470672
K09121	0.000100965	6.09006e-05	0.603184	6.53867e-05	8.86766e-05	6.09006e-05	0.686772	7.37996e-11	0.000100965	8.45492e-05	0.837409	0.829269	0.000100965	9.02797e-05	0.894166	0.538222	9.02797e-05	8.52063e-05	0.943804	0.856294
K02759	9.8041e-05	3.40504e-05	0.347308	2.41562e-10	7.91371e-05	3.40504e-05	0.430271	1.24556e-21	9.8041e-05	7.51563e-05	0.766581	0.385756	9.8041e-05	5.88961e-05	0.600729	0.00331959	5.88961e-05	8.33466e-05	1.41515	0.000260155
K07138	0.000164478	0.000119172	0.724547	0.000716858	0.000154485	0.000119172	0.771415	1.8767e-07	0.000164478	0.000159077	0.967164	0.47343	0.000164478	0.000135458	0.823565	0.0682222	0.000135458	0.000138894	1.02536	0.395758
K01281	9.47513e-06	6.6803e-06	0.705035	0.000615714	1.29765e-05	6.6803e-06	0.514801	0.000261638	9.47513e-06	1.05288e-05	1.1112	0.912251	9.47513e-06	4.93939e-06	0.521301	4.14112e-05	4.93939e-06	1.90411e-05	3.85496	5.77093e-10
K07085	0.000156323	0.00023651	1.51296	1.07617e-05	0.000160537	0.00023651	1.47324	7.70946e-10	0.000156323	0.000141564	0.905584	0.633716	0.000156323	0.000295393	1.88963	1.29445e-07	0.000295393	0.000110305	0.373417	1.5399e-13
K07444	0.000221999	0.000267249	1.20383	7.58945e-06	0.000235399	0.000267249	1.1353	1.52888e-12	0.000221999	0.000243775	1.09809	0.0916029	0.000221999	0.000246372	1.10979	0.192702	0.000246372	0.00024534	0.995814	0.964177
K01874	0.000381732	0.000422161	1.10591	0.000338411	0.000394935	0.000422161	1.06894	0.000232264	0.000381732	0.000365708	0.958025	0.300741	0.000381732	0.000384366	1.0069	0.812247	0.000384366	0.000396767	1.03226	0.186308
K01581	0.000104912	2.54339e-05	0.242432	1.12108e-12	6.22626e-05	2.54339e-05	0.408495	3.4873e-09	0.000104912	6.93122e-05	0.660672	0.000442026	0.000104912	4.08372e-05	0.389253	6.41483e-05	4.08372e-05	6.15744e-05	1.5078	0.9989
K02316	0.000294281	0.000303201	1.03031	0.488061	0.000304047	0.000303201	0.997216	0.767656	0.000294281	0.000298721	1.01509	0.77519	0.000294281	0.000288691	0.981003	0.23848	0.000288691	0.000304165	1.0536	0.0386016
K01195	6.43395e-05	5.0603e-05	0.786499	0.00196764	8.21382e-05	5.0603e-05	0.616071	9.56934e-13	6.43395e-05	8.02947e-05	1.24798	0.0202708	6.43395e-05	6.07297e-05	0.943893	0.333692	6.07297e-05	7.39804e-05	1.21819	0.0232299
K00873	0.000292164	0.000290366	0.993846	0.423118	0.000307307	0.000290366	0.944872	0.0017444	0.000292164	0.000291674	0.998324	0.939829	0.000292164	0.000274326	0.938947	0.0131198	0.000274326	0.000305535	1.11376	3.09086e-05
K00963	0.000146636	8.09125e-05	0.551793	4.21259e-10	0.000122886	8.09125e-05	0.658438	8.09596e-13	0.000146636	0.00012341	0.841613	0.0916029	0.000146636	7.59961e-05	0.518265	1.7247e-08	7.59961e-05	0.00014536	1.91272	6.01721e-11
K01270	0.000205465	0.000323027	1.57217	3.81877e-13	0.000220236	0.000323027	1.46673	2.35228e-23	0.000205465	0.000189469	0.922146	0.556493	0.000205465	0.000293544	1.42868	7.59719e-08	0.000293544	0.000187309	0.638093	4.7743e-12
K00874	0.000311326	0.000351637	1.12948	0.00392727	0.000314256	0.000351637	1.11895	9.87294e-05	0.000311326	0.000342916	1.10147	0.0550224	0.000311326	0.000363582	1.16785	0.00845235	0.000363582	0.00031727	0.872622	0.00972444
K12524	8.72393e-05	0.00017493	2.00518	2.17057e-06	8.9523e-05	0.00017493	1.95403	4.69593e-12	8.72393e-05	6.38091e-05	0.731426	0.300741	8.72393e-05	0.000171842	1.96978	0.000764822	0.000171842	6.28589e-05	0.365795	3.33481e-08
K06881	0.000218625	0.000264271	1.20879	9.21833e-06	0.000233795	0.000264271	1.13036	1.73824e-13	0.000218625	0.000238669	1.09168	0.240462	0.000218625	0.000238716	1.09189	0.325788	0.000238716	0.000235285	0.985628	0.900379
K03737	0.000371514	0.000392167	1.05559	0.388183	0.000360909	0.000392167	1.08661	0.00310322	0.000371514	0.00039048	1.05105	0.306796	0.000371514	0.000355933	0.95806	0.117207	0.000355933	0.000375371	1.05461	0.0853088
K03551	0.000266163	0.000307707	1.15608	4.59686e-08	0.000272532	0.000307707	1.12907	6.31988e-13	0.000266163	0.00026416	0.992472	0.843467	0.000266163	0.00027722	1.04154	0.460633	0.00027722	0.00027876	1.00556	0.905093
K07043	0.000214633	0.000145643	0.678569	8.2335e-09	0.000225423	0.000145643	0.646088	2.01801e-20	0.000214633	0.000229955	1.07139	0.207032	0.000214633	0.000198311	0.923953	0.927659	0.000198311	0.000221182	1.11533	0.520097
K03168	0.000297015	0.000328375	1.10558	8.49352e-05	0.000306937	0.000328375	1.06985	2.6094e-07	0.000297015	0.000293605	0.98852	0.860835	0.000297015	0.00029984	1.00951	0.687871	0.00029984	0.000304713	1.01625	0.648112
K03544	0.000336158	0.000350889	1.04382	0.033705	0.000356642	0.000350889	0.983869	0.305449	0.000336158	0.000337807	1.00491	0.466445	0.000336158	0.000344453	1.02468	0.291383	0.000344453	0.000354459	1.02905	0.652463
K00981	0.00023351	0.000233877	1.00157	0.761112	0.000235886	0.000233877	0.991485	0.485254	0.00023351	0.000223448	0.95691	0.0240664	0.00023351	0.000235426	1.0082	0.991393	0.000235426	0.000236548	1.00476	0.361346
K05970	0.000129511	0.00023713	1.83096	5.1793e-08	0.000161671	0.00023713	1.46674	4.46924e-10	0.000129511	0.000134393	1.0377	0.848915	0.000129511	0.000311653	2.40639	1.24605e-08	0.000311653	9.26698e-05	0.297349	5.30852e-14
K04516	4.62699e-05	0.000120157	2.59686	6.64279e-12	5.64857e-05	0.000120157	2.12721	1.76972e-17	4.62699e-05	4.60859e-05	0.996022	0.782002	4.62699e-05	0.000130603	2.82263	2.79959e-09	0.000130603	4.00822e-05	0.306902	1.49431e-12
K00012	0.000233685	0.000294879	1.26187	4.47924e-06	0.000225216	0.000294879	1.30932	4.64045e-14	0.000233685	0.00023173	0.991633	0.959987	0.000233685	0.000308572	1.32046	0.000199925	0.000308572	0.00020975	0.679746	5.26249e-08
K03076	0.000298616	0.000293925	0.984291	0.427859	0.000299009	0.000293925	0.982997	0.220642	0.000298616	0.000286655	0.959946	0.396663	0.000298616	0.000270886	0.90714	0.00569222	0.000270886	0.000318291	1.175	1.79416e-06
K06113	8.63657e-05	0.000216865	2.511	2.82451e-11	0.000119368	0.000216865	1.81677	1.07527e-11	8.63657e-05	7.7915e-05	0.902152	0.672149	8.63657e-05	0.000238367	2.75997	3.83809e-10	0.000238367	7.17873e-05	0.301163	2.15822e-13
K12111	6.30755e-05	1.50245e-05	0.238199	9.90248e-10	3.62545e-05	1.50245e-05	0.414417	1.8468e-16	6.30755e-05	2.66062e-05	0.421815	0.0213168	6.30755e-05	4.09695e-05	0.649531	0.0270534	4.09695e-05	3.46667e-05	0.846159	0.400425
K07813	0.00014285	0.000112513	0.787629	0.00615665	0.000196267	0.000112513	0.573265	3.96271e-11	0.00014285	0.000183108	1.28182	0.0362238	0.00014285	0.000137805	0.964683	0.232031	0.000137805	0.000198123	1.43771	0.00485443
K03500	0.000210088	0.000151334	0.720336	4.1237e-07	0.000202123	0.000151334	0.748722	2.69338e-09	0.000210088	0.000208345	0.991707	0.86288	0.000210088	0.00013693	0.651773	1.96052e-08	0.00013693	0.000221233	1.61567	3.43284e-12
K03704	0.000170106	8.05788e-05	0.473699	3.58409e-11	0.000146739	8.05788e-05	0.549132	7.65267e-20	0.000170106	0.000129517	0.761391	0.0297253	0.000170106	9.53563e-05	0.560571	7.71305e-06	9.53563e-05	0.000156977	1.64622	0.000194812
K10206	0.000248837	0.00033117	1.33087	3.31345e-11	0.000257887	0.00033117	1.28416	3.98761e-22	0.000248837	0.000261817	1.05216	0.40678	0.000248837	0.00034503	1.38657	6.61973e-09	0.00034503	0.000248641	0.720636	1.91561e-11
K20528	2.16725e-05	6.77529e-06	0.312622	0.706001	9.72994e-06	6.77529e-06	0.696335	0.140996	2.16725e-05	2.43357e-06	0.112289	0.271161	2.16725e-05	1.11827e-05	0.515985	0.986067	1.11827e-05	2.11396e-06	0.189039	0.681743
K01621	5.43405e-05	3.35208e-05	0.616865	3.17183e-05	6.00239e-05	3.35208e-05	0.558457	3.51594e-10	5.43405e-05	5.69784e-05	1.04854	0.765971	5.43405e-05	3.91235e-05	0.719968	0.0139909	3.91235e-05	6.0198e-05	1.53867	0.000622474
K03048	1.98744e-05	7.03693e-06	0.35407	0.00170072	1.56231e-05	7.03693e-06	0.450418	6.77251e-08	1.98744e-05	8.56665e-06	0.43104	0.96903	1.98744e-05	2.00928e-05	1.01099	0.460633	2.00928e-05	2.03235e-05	1.01148	0.0435732
K03791	2.56761e-05	1.80476e-05	0.702896	0.849611	5.50683e-06	1.80476e-05	3.27732	0.0083832	2.56761e-05	5.13148e-06	0.199854	0.0273463	2.56761e-05	2.65143e-06	0.103264	8.8268e-07	2.65143e-06	3.78985e-06	1.42936	0.00681472
K01625	0.000212507	0.000199987	0.941084	0.243411	0.000204909	0.000199987	0.975982	0.344292	0.000212507	0.000226231	1.06458	0.119877	0.000212507	0.000203982	0.959884	0.419784	0.000203982	0.00019843	0.972779	0.798681
K03811	5.77621e-05	7.84938e-05	1.35891	0.000643087	6.02763e-05	7.84938e-05	1.30223	1.83039e-07	5.77621e-05	4.71243e-05	0.815833	0.317132	5.77621e-05	7.00332e-05	1.21244	0.103293	7.00332e-05	4.71512e-05	0.673269	0.000344271
K02967	0.00026527	0.000284522	1.07258	0.00610577	0.0002591	0.000284522	1.09812	2.35656e-08	0.00026527	0.000255189	0.961998	0.40678	0.00026527	0.000259029	0.976473	0.728031	0.000259029	0.000270062	1.0426	0.316567
K06867	6.90789e-05	8.34974e-06	0.120873	3.22191e-15	3.99071e-05	8.34974e-06	0.20923	7.10059e-20	6.90789e-05	3.42341e-05	0.49558	3.58725e-06	6.90789e-05	2.50899e-05	0.363207	0.0046013	2.50899e-05	4.54086e-05	1.80983	0.0533278
K07482	3.42841e-05	1.41705e-05	0.413325	0.554069	2.23977e-05	1.41705e-05	0.632676	0.00661244	3.42841e-05	9.94882e-06	0.290187	0.898681	3.42841e-05	3.52373e-05	1.0278	0.958119	3.52373e-05	1.85637e-05	0.526821	0.719496
K21471	0.000307734	0.0002172	0.705805	1.98535e-06	0.000338187	0.0002172	0.642248	2.88652e-14	0.000307734	0.000334063	1.08556	0.306796	0.000307734	0.000244714	0.795213	0.00303376	0.000244714	0.000373378	1.52577	1.45307e-07
K02769	6.57814e-05	1.3294e-05	0.202094	3.34011e-13	3.5788e-05	1.3294e-05	0.371466	1.59705e-21	6.57814e-05	2.88741e-05	0.43894	0.00685501	6.57814e-05	4.64313e-05	0.705843	0.0209197	4.64313e-05	4.9678e-05	1.06992	0.0790133
K21573	5.62896e-05	0.000209065	3.7141	6.32932e-13	7.32179e-05	0.000209065	2.85538	5.54492e-21	5.62896e-05	5.30154e-05	0.941833	0.722023	5.62896e-05	0.000182426	3.24085	3.30755e-08	0.000182426	4.14915e-05	0.227443	2.95356e-12
K00088	0.000287963	0.000290263	1.00799	0.427859	0.000279159	0.000290263	1.03978	0.00872416	0.000287963	0.000281002	0.975827	0.752575	0.000287963	0.00028013	0.972796	0.819285	0.00028013	0.000285897	1.02059	0.743035
K01262	0.00036499	0.000471904	1.29292	1.23269e-14	0.000415856	0.000471904	1.13478	3.3098e-12	0.00036499	0.000386362	1.05855	0.056182	0.00036499	0.00049152	1.34667	8.10156e-11	0.00049152	0.000393504	0.800587	2.87212e-10
K03722	0.000167644	6.39142e-05	0.38125	3.29509e-15	0.000137628	6.39142e-05	0.464398	1.41842e-20	0.000167644	0.000169467	1.01087	0.459134	0.000167644	8.59977e-05	0.512979	4.01271e-08	8.59977e-05	0.000182334	2.12022	7.30251e-09
K03763	0.000304446	0.00023727	0.779351	0.00044317	0.000315992	0.00023727	0.750872	7.48476e-09	0.000304446	0.000330307	1.08495	0.0998211	0.000304446	0.000245102	0.805076	0.0193684	0.000245102	0.000347473	1.41767	8.40642e-06
K01628	0.000103505	5.97036e-05	0.57682	1.41036e-06	8.06896e-05	5.97036e-05	0.739917	4.41176e-08	0.000103505	8.54503e-05	0.825569	0.893197	0.000103505	7.7565e-05	0.749386	0.00377879	7.7565e-05	8.8597e-05	1.14223	0.00667093
K03316	3.45465e-05	5.60037e-06	0.162111	1.27405e-12	3.73168e-05	5.60037e-06	0.150077	3.54906e-28	3.45465e-05	1.68815e-05	0.488659	0.000507064	3.45465e-05	4.82878e-06	0.139776	5.50286e-10	4.82878e-06	3.86958e-05	8.01357	2.9062e-11
K00033	7.25877e-05	3.14723e-05	0.433576	1.58053e-08	6.59821e-05	3.14723e-05	0.476983	4.93712e-15	7.25877e-05	5.13004e-05	0.706736	0.0923966	7.25877e-05	6.10776e-05	0.841431	0.495871	6.10776e-05	5.12698e-05	0.83942	0.117374
K01442	0.000230159	0.000203587	0.88455	0.0657295	0.000261247	0.000203587	0.77929	3.82719e-08	0.000230159	0.000258989	1.12526	0.129879	0.000230159	0.000250283	1.08744	0.29385	0.000250283	0.000252277	1.00797	0.545909
K01972	0.00034813	0.000323155	0.92826	0.0347237	0.000338155	0.000323155	0.95564	0.0253961	0.00034813	0.000317334	0.911541	0.00368889	0.00034813	0.000299948	0.861599	1.45177e-05	0.000299948	0.000341854	1.13971	0.000101943
K06926	3.98661e-05	3.51303e-05	0.881207	0.0925101	3.44364e-05	3.51303e-05	1.02015	0.991901	3.98661e-05	3.44675e-05	0.864582	0.0240664	3.98661e-05	3.88902e-05	0.975521	0.0171678	3.88902e-05	3.61101e-05	0.928513	0.424557
K19265	0.000168474	0.000208088	1.23513	3.66493e-05	0.000180854	0.000208088	1.15059	4.88233e-05	0.000168474	0.000170377	1.0113	0.620908	0.000168474	0.000210201	1.24768	1.15177e-05	0.000210201	0.00017592	0.83691	5.75668e-05
K21571	7.06654e-05	0.000218679	3.09457	1.09693e-11	0.000103666	0.000218679	2.10945	1.44592e-14	7.06654e-05	8.40487e-05	1.18939	0.639027	7.06654e-05	0.000224606	3.17844	1.20095e-09	0.000224606	4.7492e-05	0.211446	3.72774e-14
K06994	5.59269e-08	4.42909e-08	0.791942	0.0494256	3.95325e-06	4.42909e-08	0.0112037	0.00100736	5.59269e-08	3.04336e-07	5.44168	0.526756	5.59269e-08	3.30949e-07	5.91752	0.32155	3.30949e-07	1.11395e-07	0.336594	0.561834
K09765	0.000213549	0.000217779	1.01981	0.994125	0.000209491	0.000217779	1.03956	0.0765159	0.000213549	0.000216901	1.01569	0.826659	0.000213549	0.000216706	1.01478	0.966297	0.000216706	0.000219283	1.01189	0.282275
K01939	0.00035253	0.000338932	0.961427	0.165056	0.000368372	0.000338932	0.92008	0.000256678	0.00035253	0.000366315	1.0391	0.387478	0.00035253	0.000335817	0.952592	0.307212	0.000335817	0.000369215	1.09946	0.0129741
K02744	7.47245e-05	2.45156e-05	0.32808	2.10714e-10	5.75767e-05	2.45156e-05	0.425791	2.73221e-22	7.47245e-05	4.79384e-05	0.641536	0.343894	7.47245e-05	5.37087e-05	0.718756	0.131314	5.37087e-05	6.29526e-05	1.17211	0.0471047
K01847	0.000159953	9.22699e-05	0.576855	6.05923e-05	0.000136084	9.22699e-05	0.678037	2.19931e-05	0.000159953	0.000132888	0.83079	0.358198	0.000159953	0.000206105	1.28853	0.0519336	0.000206105	9.64443e-05	0.467937	1.04987e-08
K00788	0.000361792	0.000420376	1.16193	3.66493e-05	0.000367064	0.000420376	1.14524	1.34279e-08	0.000361792	0.00035385	0.978047	0.633716	0.000361792	0.000425343	1.17566	0.000142468	0.000425343	0.000372472	0.875698	0.000417946
K00805	0.000159746	0.000118029	0.738852	0.00101445	0.000157673	0.000118029	0.748568	7.07207e-09	0.000159746	0.00016488	1.03213	0.0873428	0.000159746	0.000126743	0.793401	0.0413534	0.000126743	0.000154655	1.22023	0.00122966
K01629	0.000148854	0.000100478	0.675011	3.12971e-05	0.000136476	0.000100478	0.736233	1.39828e-11	0.000148854	0.000126958	0.852906	0.983522	0.000148854	0.000173304	1.16426	0.00818324	0.000173304	0.000121165	0.699147	1.07712e-05
K07729	0.000199757	0.000140554	0.703624	1.83769e-05	0.000211049	0.000140554	0.665977	3.78813e-13	0.000199757	0.000217694	1.08979	0.275141	0.000199757	0.000148711	0.744457	0.00765598	0.000148711	0.000243999	1.64076	4.38194e-07
K06283	0.000149992	0.000117501	0.783383	0.00230123	0.000151417	0.000117501	0.776009	7.60372e-06	0.000149992	0.00016226	1.08179	0.339367	0.000149992	0.000112135	0.747612	0.0059897	0.000112135	0.000175229	1.56265	2.26889e-07
K08217	6.27095e-05	2.37755e-05	0.379137	8.28825e-05	5.15232e-05	2.37755e-05	0.461452	7.97325e-15	6.27095e-05	4.48883e-05	0.715814	0.966733	6.27095e-05	6.03487e-05	0.962353	0.159087	6.03487e-05	3.97431e-05	0.658558	0.0255105
K00941	0.000286299	0.000319616	1.11637	0.0045093	0.000284009	0.000319616	1.12537	1.07917e-06	0.000286299	0.000276104	0.96439	0.788031	0.000286299	0.000319115	1.11462	0.0744687	0.000319115	0.000271888	0.852008	0.000832401
K06286	1.69656e-06	2.38715e-06	1.40706	0.781995	7.63033e-06	2.38715e-06	0.312851	0.0322811	1.69656e-06	2.70398e-06	1.59381	0.207032	1.69656e-06	1.24883e-06	0.736098	0.0118997	1.24883e-06	1.16528e-05	9.331	6.28938e-11
K02878	0.000303105	0.000295197	0.973913	0.697658	0.000293714	0.000295197	1.00505	0.986755	0.000303105	0.000287213	0.947569	0.402217	0.000303105	0.000274101	0.904311	0.0142144	0.000274101	0.000311614	1.13686	1.04406e-05
K02224	0.000178569	0.000120335	0.673884	3.10153e-07	0.000188761	0.000120335	0.637499	2.43027e-17	0.000178569	0.000192853	1.07999	0.112395	0.000178569	0.000172741	0.967359	0.980092	0.000172741	0.000185378	1.07316	0.441544
K15532	0.000142171	8.27128e-05	0.581783	1.276e-07	0.000140776	8.27128e-05	0.587549	7.24671e-14	0.000142171	0.000191547	1.3473	0.0105652	0.000142171	0.000152337	1.07151	0.868748	0.000152337	0.000148147	0.972496	0.750622
K01258	0.000239326	0.000263417	1.10066	0.00831396	0.00025162	0.000263417	1.04689	0.0175281	0.000239326	0.000255176	1.06623	0.159366	0.000239326	0.000244616	1.0221	0.752638	0.000244616	0.000261742	1.07001	0.0299261
K02796	8.30982e-05	4.09993e-05	0.493384	2.57332e-08	8.16342e-05	4.09993e-05	0.502232	1.06821e-18	8.30982e-05	7.32363e-05	0.881322	0.686243	8.30982e-05	5.9368e-05	0.714431	0.0179346	5.9368e-05	9.80731e-05	1.65195	5.68923e-05
K03975	4.52436e-05	2.52165e-05	0.557349	1.37789e-05	5.72831e-05	2.52165e-05	0.440207	1.77767e-15	4.52436e-05	3.62319e-05	0.800818	0.145354	4.52436e-05	4.8223e-05	1.06585	0.538222	4.8223e-05	3.97442e-05	0.824175	0.0373142
K07095	0.000340283	0.00032234	0.947269	0.202255	0.000338211	0.00032234	0.953074	0.0154062	0.000340283	0.000344392	1.01207	0.653529	0.000340283	0.000329632	0.9687	0.687871	0.000329632	0.000368667	1.11842	0.0154798
K07455	4.06975e-05	2.38206e-05	0.585309	0.00269145	2.89161e-05	2.38206e-05	0.823782	0.00135776	4.06975e-05	3.28279e-05	0.806631	0.598554	4.06975e-05	2.42625e-05	0.596166	0.0113385	2.42625e-05	4.64409e-05	1.9141	0.000361812
K02563	0.000296903	0.000305273	1.02819	0.151882	0.000297281	0.000305273	1.02688	0.0329804	0.000296903	0.000286615	0.965348	0.347738	0.000296903	0.000288194	0.970667	0.259571	0.000288194	0.000298343	1.03522	0.0846926
K00760	0.000261921	0.000274845	1.04934	0.002464	0.000270758	0.000274845	1.01509	0.13275	0.000261921	0.000259374	0.990273	0.865734	0.000261921	0.000269535	1.02907	0.0274432	0.000269535	0.000267514	0.992502	0.774339
K03481	1.29444e-05	4.56354e-06	0.352548	0.0902701	1.31568e-05	4.56354e-06	0.346859	9.86662e-06	1.29444e-05	9.78203e-06	0.755694	0.977046	1.29444e-05	1.28225e-05	0.990578	0.499523	1.28225e-05	7.43611e-06	0.579928	0.224265
K01929	0.000296182	0.000319588	1.07903	0.00282224	0.000307739	0.000319588	1.0385	0.00122764	0.000296182	0.000297974	1.00605	0.848915	0.000296182	0.00029314	0.989731	0.692049	0.00029314	0.000321324	1.09614	0.00653151
K06042	0.000126329	7.90199e-05	0.62551	5.00964e-08	0.000126679	7.90199e-05	0.623779	3.6307e-15	0.000126329	0.000134595	1.06543	0.1417	0.000126329	8.69989e-05	0.688671	0.000248971	8.69989e-05	0.000140183	1.61132	8.03869e-09
K07448	5.71212e-05	7.02469e-05	1.22979	0.512887	7.19886e-05	7.02469e-05	0.975805	0.326876	5.71212e-05	5.02552e-05	0.879801	0.254128	5.71212e-05	5.70873e-05	0.999408	0.264461	5.70873e-05	6.14168e-05	1.07584	0.302987
K05879	6.28866e-05	2.20344e-05	0.350384	7.13092e-09	4.08525e-05	2.20344e-05	0.539366	2.98635e-12	6.28866e-05	3.54324e-05	0.563434	0.0257943	6.28866e-05	4.85783e-05	0.772474	0.194559	4.85783e-05	4.34923e-05	0.895304	0.772036
K07461	0.000148765	8.7356e-05	0.587207	7.91392e-10	0.000138081	8.7356e-05	0.632645	5.18399e-15	0.000148765	0.000133233	0.895594	0.259928	0.000148765	8.73066e-05	0.586875	7.36556e-08	8.73066e-05	0.000155236	1.77806	3.667e-11
K03320	0.000281484	0.000313608	1.11412	0.00615665	0.000296625	0.000313608	1.05725	0.019119	0.000281484	0.000270814	0.962094	0.767937	0.000281484	0.000283955	1.00878	0.912534	0.000283955	0.000297157	1.04649	0.204841
K02945	0.000373484	0.000340987	0.91299	0.0303726	0.000375869	0.000340987	0.907197	0.000137789	0.000373484	0.00037003	0.990752	0.747621	0.000373484	0.000346938	0.928922	0.23404	0.000346938	0.00037911	1.09273	0.202357
K03465	0.000148057	0.000160556	1.08442	0.249329	0.000139813	0.000160556	1.14836	5.93617e-05	0.000148057	0.000140122	0.946405	0.628112	0.000148057	0.000123232	0.832332	0.109554	0.000123232	0.000149436	1.21264	0.0286552
K01738	0.000326202	0.000350965	1.07591	0.0606742	0.00034655	0.000350965	1.01274	0.496756	0.000326202	0.000340887	1.04502	0.321214	0.000326202	0.000334062	1.0241	0.847596	0.000334062	0.000351822	1.05316	0.118199
K03177	0.000260147	0.00026122	1.00412	0.507324	0.000253821	0.00026122	1.02915	0.0490101	0.000260147	0.000254651	0.978874	0.939829	0.000260147	0.000230148	0.884682	0.010277	0.000230148	0.000264839	1.15074	0.000218882
K06967	0.000165081	0.000127574	0.772794	0.000366148	0.000161616	0.000127574	0.789364	1.55475e-06	0.000165081	0.000168585	1.02122	0.5642	0.000165081	0.000125058	0.757554	0.00251317	0.000125058	0.000175146	1.40052	2.45572e-05
K01658	0.000155196	0.000166112	1.07034	0.0140219	0.00014906	0.000166112	1.11439	0.000487278	0.000155196	0.000135343	0.87208	0.521767	0.000155196	0.000189286	1.21966	0.000547571	0.000189286	0.000145452	0.768425	1.4231e-05
K00602	0.000308912	0.000337501	1.09255	4.01155e-05	0.000306373	0.000337501	1.1016	4.40588e-11	0.000308912	0.000290959	0.941882	0.434272	0.000308912	0.000359094	1.16245	2.25674e-05	0.000359094	0.000288642	0.803806	1.06982e-10
K03332	9.16548e-05	0.000194806	2.12543	1.58252e-09	0.000105398	0.000194806	1.84829	1.42759e-13	9.16548e-05	8.10269e-05	0.884044	0.796327	9.16548e-05	0.000208917	2.27939	4.16174e-09	0.000208917	6.97086e-05	0.333667	3.24793e-14
K02114	0.000314612	0.000263174	0.836502	6.62341e-05	0.000333203	0.000263174	0.78983	2.76645e-12	0.000314612	0.000343798	1.09277	0.0489499	0.000314612	0.000284652	0.904771	0.132777	0.000284652	0.000359208	1.26192	1.81252e-05
K00948	0.000306775	0.000297873	0.970981	0.329046	0.000318153	0.000297873	0.936255	0.0171861	0.000306775	0.000301833	0.983891	0.835172	0.000306775	0.000288916	0.941786	0.34171	0.000288916	0.00032615	1.12887	0.000366507
K02232	0.000174427	0.000122037	0.699643	1.23456e-06	0.000182457	0.000122037	0.668853	2.15366e-15	0.000174427	0.000192402	1.10305	0.0251572	0.000174427	0.000164294	0.941905	0.986067	0.000164294	0.000173392	1.05538	0.750622
K03453	0.000169159	0.000266223	1.57381	5.72104e-10	0.000189881	0.000266223	1.40205	8.35998e-15	0.000169159	0.000155314	0.918153	0.639027	0.000169159	0.000237614	1.40468	2.8425e-05	0.000237614	0.000165302	0.695676	1.0861e-07
K01174	5.08289e-06	3.49346e-06	0.687298	0.0547248	5.62906e-06	3.49346e-06	0.620612	0.0242901	5.08289e-06	7.17811e-06	1.41221	0.880569	5.08289e-06	2.18086e-06	0.429059	0.000225329	2.18086e-06	6.96699e-06	3.19461	1.83785e-05
K02100	5.1226e-05	1.17162e-05	0.228715	5.65805e-14	2.41759e-05	1.17162e-05	0.484621	7.03725e-14	5.1226e-05	1.62092e-05	0.316425	8.94748e-06	5.1226e-05	3.36879e-05	0.657634	0.0021149	3.36879e-05	2.48775e-05	0.738468	0.485251
K01159	0.000173156	0.000196476	1.13468	0.00599766	0.00015214	0.000196476	1.29142	2.77283e-17	0.000173156	0.000167168	0.965418	0.514314	0.000173156	0.000168606	0.973724	0.570149	0.000168606	0.000162139	0.961644	0.681743
K03296	8.25085e-05	5.5087e-05	0.667652	0.00325517	8.04723e-05	5.5087e-05	0.684546	4.07355e-06	8.25085e-05	8.17802e-05	0.991173	0.561291	8.25085e-05	0.000153427	1.85953	7.58684e-05	0.000153427	5.13173e-05	0.334474	1.80304e-11
K00700	0.000403873	0.000376439	0.932072	0.0407526	0.000412713	0.000376439	0.912109	0.000465752	0.000403873	0.00042648	1.05597	0.387478	0.000403873	0.000362102	0.896573	0.0104502	0.000362102	0.000436581	1.20568	7.16635e-07
K00574	4.86679e-05	1.37796e-05	0.283136	7.22006e-11	4.52717e-05	1.37796e-05	0.304376	3.9218e-24	4.86679e-05	2.69086e-05	0.552902	0.00520838	4.86679e-05	2.99064e-05	0.6145	0.0106163	2.99064e-05	4.40293e-05	1.47224	0.0259098
K06950	0.000188756	0.000269949	1.43015	2.35192e-11	0.000219613	0.000269949	1.2292	9.63276e-12	0.000188756	0.000196524	1.04115	0.504274	0.000188756	0.000243909	1.29219	3.38964e-05	0.000243909	0.00019749	0.809688	7.02684e-05
K03327	0.000169713	0.000258388	1.52249	4.17105e-06	0.000151693	0.000258388	1.70336	1.60362e-14	0.000169713	0.000129762	0.764593	0.135541	0.000169713	0.000283642	1.6713	1.24563e-05	0.000283642	0.000120314	0.424175	2.90617e-12
K01689	0.000324934	0.000343978	1.05861	0.0297061	0.000343904	0.000343978	1.00021	0.983378	0.000324934	0.000328317	1.01041	0.833091	0.000324934	0.000328221	1.01012	0.868791	0.000328221	0.000349724	1.06551	0.0120892
K00563	0.00011031	7.3859e-05	0.669559	2.74315e-05	0.000100151	7.3859e-05	0.737479	2.0075e-05	0.00011031	0.000119562	1.08388	0.347738	0.00011031	5.06243e-05	0.458929	5.06819e-09	5.06243e-05	0.000127965	2.52773	2.18138e-13
K02948	0.000268597	0.000261952	0.975258	0.345202	0.000261552	0.000261952	1.00153	0.518284	0.000268597	0.000252074	0.938483	0.341575	0.000268597	0.000241594	0.899467	0.00384659	0.000241594	0.00027946	1.15673	5.35769e-06
K02078	0.000433628	0.000434031	1.00093	0.670706	0.000462756	0.000434031	0.937926	0.000216208	0.000433628	0.000475379	1.09628	0.0127449	0.000433628	0.000433879	1.00058	0.858719	0.000433879	0.000481173	1.109	0.000969411
K00991	0.000246061	0.000332684	1.35204	1.42257e-08	0.000254725	0.000332684	1.30605	2.33671e-14	0.000246061	0.00022624	0.919447	0.18448	0.000246061	0.000307526	1.2498	9.18727e-05	0.000307526	0.00024486	0.796225	1.51422e-06
K02619	5.72873e-05	8.60208e-05	1.50157	0.000805915	5.94801e-05	8.60208e-05	1.44621	3.93862e-06	5.72873e-05	5.42863e-05	0.947616	0.796327	5.72873e-05	8.61931e-05	1.50458	0.00292352	8.61931e-05	5.64055e-05	0.654409	2.34061e-05
K02313	0.000332028	0.000307346	0.925662	0.00846284	0.000329723	0.000307346	0.932135	0.000237879	0.000332028	0.000304428	0.916874	0.0294068	0.000332028	0.000290153	0.87388	0.000284787	0.000290153	0.000344536	1.18743	4.16308e-08
K02986	0.000319336	0.000327662	1.02607	0.182211	0.000307612	0.000327662	1.06518	0.00036125	0.000319336	0.000294894	0.923459	0.0511118	0.000319336	0.000299039	0.936441	0.0960271	0.000299039	0.0003165	1.05839	0.032369
K02982	0.000317848	0.000334265	1.05165	0.0229032	0.000317632	0.000334265	1.05237	0.00342263	0.000317848	0.000305848	0.962248	0.47343	0.000317848	0.000314261	0.988716	0.993206	0.000314261	0.000324046	1.03113	0.320057
K10039	1.49674e-05	1.62504e-05	1.08572	0.587793	2.59923e-05	1.62504e-05	0.6252	0.000865712	1.49674e-05	1.77606e-05	1.18662	0.664251	1.49674e-05	1.71029e-05	1.14268	0.885559	1.71029e-05	2.48877e-05	1.45517	0.0976538
K02532	8.43846e-05	1.0543e-05	0.124939	1.32298e-14	5.13297e-05	1.0543e-05	0.205397	1.13814e-25	8.43846e-05	2.9025e-05	0.343961	2.26651e-05	8.43846e-05	3.6196e-05	0.428941	0.000471747	3.6196e-05	4.89327e-05	1.35188	0.0520365
K02890	0.000310022	0.000320622	1.03419	0.100228	0.000301199	0.000320622	1.06449	0.000434499	0.000310022	0.000294534	0.950042	0.294583	0.000310022	0.000297872	0.96081	0.527678	0.000297872	0.000313889	1.05377	0.0533278
K01657	0.000184794	0.000184078	0.996124	0.333242	0.000184587	0.000184078	0.997243	0.810509	0.000184794	0.000160114	0.866446	0.0674162	0.000184794	0.000202147	1.0939	0.0215663	0.000202147	0.000187795	0.929002	0.0546456
K03724	4.01052e-05	1.43881e-05	0.358758	1.28761e-06	3.92562e-05	1.43881e-05	0.366517	4.22878e-11	4.01052e-05	2.39677e-05	0.597622	0.00114536	4.01052e-05	5.71475e-06	0.142494	2.43101e-11	5.71475e-06	3.27099e-05	5.72377	7.69934e-12
K01695	0.000193367	0.000182382	0.943195	0.876129	0.000177524	0.000182382	1.02737	0.353572	0.000193367	0.000166654	0.861856	0.146554	0.000193367	0.000213128	1.1022	0.0122971	0.000213128	0.000180517	0.846988	0.000697944
K01876	0.000346288	0.000338181	0.976587	0.652328	0.000329488	0.000338181	1.02638	0.396196	0.000346288	0.00033452	0.966016	0.895854	0.000346288	0.000299269	0.864219	0.0753812	0.000299269	0.000364988	1.2196	0.000221562
K03306	6.97406e-05	3.0387e-05	0.435714	2.51304e-06	5.03381e-05	3.0387e-05	0.603657	7.73047e-14	6.97406e-05	5.19633e-05	0.745094	0.874336	6.97406e-05	7.74396e-05	1.11039	0.00887359	7.74396e-05	3.49555e-05	0.451391	1.33145e-09
K01835	0.000346369	0.000344683	0.995134	0.788669	0.000372378	0.000344683	0.925626	0.0145062	0.000346369	0.000378022	1.09139	0.115739	0.000346369	0.000306589	0.885153	0.0174354	0.000306589	0.000382045	1.24611	1.85591e-06
K12574	0.000216226	0.000191417	0.885265	0.0784288	0.000231545	0.000191417	0.826695	7.87076e-05	0.000216226	0.00023258	1.07563	0.323305	0.000216226	0.000160908	0.744166	0.000204209	0.000160908	0.000251873	1.56532	8.80301e-11
K03699	0.000150579	0.00012017	0.798057	0.00284611	0.00017582	0.00012017	0.683485	3.88684e-12	0.000150579	0.000154676	1.02721	0.58195	0.000150579	0.000160956	1.06891	0.428737	0.000160956	0.000157094	0.976007	0.676709
[truncated: 5,020 more rows]

## Sheet: TableS7
Supplementary table 7. Plasma metabolites of each sample analyzed by widely targeted metabolome
[truncated: 404 more rows]
[truncated: 580 more columns]

## Sheet: TableS8
Supplementary table 8. Clinical indexes of each sample analyzed by clinical testing
[truncated: 419 more rows]
[truncated: 16 more columns]
